# Supplementary material for: Understanding the early cold response mechanism in IR64 indica rice variety through comparative transcriptome analysis
Source: BMC Genomics. 2020 Jun 24;21:425. doi: 10.1186/s12864-020-06841-2 (PMC7315535; doi:10.1186/s12864-020-06841-2)
Supplement: Supplementary file 1 — Additional file 1. Table containing detailed analysis of cold shock (2 h at 4 °C) significantly upregulated and downregulated genes, compared to control conditions, in IR64 seedlings. [file 12864_2020_6841_MOESM1_ESM.xlsx]

## Sheet: Upregulated genes
Gene	BaseMean	log2FoldChange	lfcSE	stat	pvalue	padj	CTRL_1	CS_1	CTRL_2	CS_2	Locus_ID	Description	GO	InterPro	Transcript evidence	ORF evidence
Os01t0289100-00	61.2536	9.40096	4.78565	1.96441	0.0494829	0.999987	0	245.014	0	0	Os01g0289100	Conserved hypothetical protein.	-	-	AK362999 (DDBJ)	Q5NB04 (UniProt)
Os09t0425200-00	39.8446	8.78221	2.65845	3.30351	0.000954827	0.520858	0	159.378	0	0	Os09g0425200	Conserved hypothetical protein.	-	-	EU971096 (DDBJ)	NP_001063219.1 (RefSeq)
Os01t0586800-00	35.7542	8.62714	2.2726	3.79616	0.000146953	0.171294	0	137.969	0	5.04763	Os01g0586800	Similar to WRKY transcription factor 5 (Fragment).	Biological Process: regulation of transcription, DNA-dependent (GO:0006355), Molecular Function: sequence-specific DNA binding transcription factor activity (GO:0003700), Molecular Function: sequence-specific DNA binding (GO:0043565)	DNA-binding WRKY (IPR003657)	BT037307 (DDBJ)	Q09I59 (UniProt)
Os06t0580100-02	33.7561	8.53928	2.73837	3.11838	0.00181846	0.738884	0	0	0	135.024	Os06g0580100	Hypothetical gene.	-	-	AK069433 (DDBJ, Best hit)	longestORF
Os07t0543700-01	27.4465	8.24042	2.78381	2.96012	0.00307519	0.901891	0	0	0	109.786	Os07g0543700	Similar to Mov34/MPN/PAD-1 family protein.	-	-	AK105710 (DDBJ, Best hit)	Q53RR0 (UniProt)
Os07t0178700-01	697.435	8.04274	3.68013	2.18545	0.0288562	0.999987	4.5185	2779.21	6.01466	0	Os07g0178700	Similar to Low molecular mass early light-inducible protein HV90, chloroplast precursor (ELIP).	-	Chlorophyll A-B binding protein (IPR022796), Chlorophyll a/b binding protein domain (IPR023329)	AK288122 (DDBJ, Best hit)	NP_001152927.1 (RefSeq)
Os07t0597400-01	20.0214	7.79057	2.82178	2.76087	0.00576472	0.999987	0	80.0856	0	0	Os07g0597400	Conserved hypothetical protein.	-	-	AK243207 (DDBJ, Best hit)	NP_001175285.1 (RefSeq)
Os04t0458900-01	17.6789	7.61264	2.47151	3.08016	0.00206888	0.783819	0	68.1917	0	2.52382	Os04g0458900	Similar to Pectin methylesterase-like protein.	Biological Process: cell wall modification (GO:0042545), Cellular Component: cell wall (GO:0005618), Molecular Function: enzyme inhibitor activity (GO:0004857), Molecular Function: pectinesterase activity (GO:0030599)	Pectinesterase, catalytic (IPR000070), Pectinesterase inhibitor (IPR006501), Pectin lyase fold/virulence factor (IPR011050), Pectin lyase fold (IPR012334), Pectinesterase, active site (IPR018040)	AK121454 (DDBJ, Best hit)	F2QA81 (UniProt)
Os04t0460400-00	17.6426	7.60835	2.86695	2.65382	0.00795874	0.999987	0	70.5705	0	0	Os04g0460400	Uncharacterised protein family UPF0497, trans-membrane plant subgroup domain containing protein.	-	Uncharacterised protein family UPF0497, trans-membrane plant subgroup (IPR006459), Uncharacterised protein family UPF0497, trans-membrane plant (IPR006702)	FP091536 (DDBJ)	GeneMark
Os12t0555100-01	100.987	7.54727	2.09769	3.59789	0.000320808	0.273438	2.25925	400.428	0	1.26191	Os12g0555100	Similar to Probenazole-inducible protein PBZ1.	Biological Process: defense response (GO:0006952), Biological Process: response to biotic stimulus (GO:0009607)	Bet v I allergen (IPR000916), START-like domain (IPR023393)	AK243488 (DDBJ, Best hit)	B8BMF9 (UniProt)
Os03t0743650-01	16.093	7.47731	2.4959	2.99584	0.00273692	0.844992	0	61.8483	0	2.52382	Os03g0743650	Conserved hypothetical protein.	-	-	AK243673 (DDBJ, Best hit)	NP_001173639.1 (RefSeq)
Os01t0348800-01	13.678	7.24168	2.97599	2.43337	0.0149591	0.999987	0	54.7119	0	0	Os01g0348800	Similar to Salt-stress induced protein (Salt protein).	-	Mannose-binding lectin (IPR001229)	AK062553 (DDBJ, Best hit)	Q0JMY8 (UniProt)
Os07t0103500-01	13.0833	7.17764	2.99769	2.39439	0.0166481	0.999987	0	52.3332	0	0	Os07g0103500	2OG-Fe(II) oxygenase domain containing protein.	Biological Process: oxidation-reduction process (GO:0055114), Molecular Function: oxidoreductase activity (GO:0016491), Molecular Function: oxidoreductase activity, acting on paired donors, with incorporation or reduction of molecular oxygen, 2-oxoglutarate as one donor, and incorporation of one atom each of oxygen into both donors (GO:0016706)	Oxoglutarate/iron-dependent oxygenase (IPR005123)	AK106859 (DDBJ, Best hit)	A2YHB5 (UniProt)
Os08t0468100-03	12.6868	7.13332	3.01299	2.36752	0.0179077	0.999987	0	50.7473	0	0	Os08g0468100	Similar to Nitrate reductase.	Biological Process: oxidation-reduction process (GO:0055114), Molecular Function: oxidoreductase activity (GO:0016491), Molecular Function: heme binding (GO:0020037), Molecular Function: molybdenum ion binding (GO:0030151), Molecular Function: metal ion binding (GO:0046872)	Cytochrome b5 (IPR001199), Oxidoreductase FAD/NAD(P)-binding (IPR001433), Flavoprotein pyridine nucleotide cytochrome reductase (IPR001709), NADH:cytochrome b5 reductase (CBR) (IPR001834), Moybdenum cofactor oxidoreductase, dimerisation (IPR005066), Oxidoreductase, FAD-binding domain (IPR008333), Eukaryotic molybdopterin oxidoreductase (IPR008335), Immunoglobulin E-set (IPR014756), Ferredoxin red…	AK101662 (DDBJ, Best hit)	P16081 (UniProt)
Os01t0975900-02	11.8939	7.04035	3.04698	2.3106	0.0208549	0.999987	0	47.5756	0	0	Os01g0975900	Similar to Tonoplast membrane integral protein ZmTIP1-2.	Biological Process: transport (GO:0006810), Cellular Component: membrane (GO:0016020), Molecular Function: transporter activity (GO:0005215)	Major intrinsic protein (IPR000425), Major intrinsic protein, conserved site (IPR022357), Aquaporin-like (IPR023271)	AK111768 (DDBJ, Best hit)	A7J2I5 (UniProt)
Os04t0417000-01	11.3355	6.97266	2.61105	2.67044	0.00757523	0.999987	0	42.818	0	2.52382	Os04g0417000	Similar to Aluminum-activated malate transporter.	Biological Process: response to aluminum ion (GO:0010044)	Malate transporter, aliminium toerance (IPR020966)	AK063428 (DDBJ, Best hit)	Q01I42 (UniProt)
Os05t0349800-01	11.2992	6.96646	3.07534	2.26527	0.0234963	0.999987	0	45.1968	0	0	Os05g0349800	Embryonic abundant protein 1.	-	Stress induced protein (IPR000389), Small hydrophilic plant seed protein, conserved site (IPR022377)	AK063677 (DDBJ, Best hit)	P46520 (UniProt)
Os07t0604600-01	10.308	6.83421	3.12882	2.18427	0.0289422	0.999987	0	41.2322	0	0	Os07g0604600	Similar to B12D protein.	-	NADH-ubiquinone reductase complex 1 MLRQ subunit (IPR010530)	AK062832 (DDBJ, Best hit)	B6T0R2 (UniProt)
Os11t0100800-01	10.308	6.83421	3.12882	2.18427	0.0289422	0.999987	0	41.2322	0	0	Os11g0100800	Similar to Exo70 exocyst complex subunit family protein.	Biological Process: exocytosis (GO:0006887), Cellular Component: exocyst (GO:0000145)	Exo70 exocyst complex subunit (IPR004140), Cullin repeat-like-containing domain (IPR016159)	AK287644 (DDBJ, Best hit)	Q2RBS0 (UniProt)
Os01t0288800-01	10.1098	6.80624	3.14087	2.16699	0.0302356	0.999987	0	40.4393	0	0	Os01g0288800	Conserved hypothetical protein.	-	-	AK108858 (DDBJ, Best hit)	B8A6R3 (UniProt)
Os12t0151000-01	9.94784	6.78458	2.66606	2.54479	0.0109342	0.999987	0	37.2676	0	2.52382	Os12g0151000	Similar to Purple acid phosphatase.	Molecular Function: acid phosphatase activity (GO:0003993), Molecular Function: protein binding (GO:0005515), Molecular Function: hydrolase activity (GO:0016787), Molecular Function: metal ion binding (GO:0046872)	Fibronectin, type III (IPR003961), Metallophosphoesterase domain (IPR004843), Purple acid phosphatase-like, N-terminal (IPR008963), Purple acid phosphatase, N-terminal (IPR015914)	AK107301 (DDBJ, Best hit)	Q53Q74 (UniProt)
Os01t0567200-01	9.89465	6.77402	2.45408	2.76031	0.00577473	0.999987	0	26.9595	0	12.6191	Os01g0567200	Protein of unknown function DUF3778 domain containing protein.	-	Protein of unknown function DUF3778 (IPR022256)	AK071488 (DDBJ, Best hit)	NP_001172123.1 (RefSeq)
Os07t0489000-01	9.71335	6.74861	3.16626	2.13142	0.0330549	0.999987	0	38.8534	0	0	Os07g0489000	Plant lipid transfer protein/Par allergen family protein.	Biological Process: lipid transport (GO:0006869), Molecular Function: lipid binding (GO:0008289)	Plant lipid transfer protein/Par allergen (IPR000528), Plant lipid transfer protein/seed storage/trypsin-alpha amylase inhibitor (IPR003612), Plant lipid transfer protein/hydrophobic protein, helical domain (IPR013770), Bifunctional inhibitor/plant lipid transfer protein/seed storage (IPR016140)	AK242242 (DDBJ, Best hit)	A2YLE0 (UniProt)
Os02t0578366-00	9.63475	6.72799	2.49746	2.69394	0.00706136	0.999987	0	9.51512	0	29.0239	Os02g0578366	UPF0497 membrane protein LOC_Os02g36845.	-	Uncharacterised protein family UPF0497, trans-membrane plant subgroup (IPR006459), Uncharacterised protein family UPF0497, trans-membrane plant (IPR006702)	FP091536 (DDBJ)	C5Z7E3 (UniProt)
Os11t0549680-01	9.46431	6.7022	3.23587	2.07122	0.0383382	0.999987	0	0	0	37.8573	Os11g0549680	Similar to Zinc knuckle family protein, expressed.	Molecular Function: nucleic acid binding (GO:0003676), Molecular Function: zinc ion binding (GO:0008270)	Zinc finger, CCHC-type (IPR001878), Zinc finger, CCHC retroviral-type (IPR013084)	AK121354 (DDBJ, Best hit), AK067699 (DDBJ, Best hit)	Q2R2S5 (UniProt)
Os08t0482700-01	9.28302	6.67548	2.49155	2.67925	0.00737874	0.999987	0	11.8939	0	25.2382	Os08g0482700	Cupredoxin domain containing protein.	Molecular Function: copper ion binding (GO:0005507), Molecular Function: electron carrier activity (GO:0009055)	Plastocyanin-like (IPR003245), Cupredoxin (IPR008972)	AK060044 (DDBJ, Best hit)	A2YWC8 (UniProt)
Os04t0292150-00	8.92043	6.62593	3.22221	2.05633	0.0397508	0.999987	0	35.6817	0	0	Os04g0292150	Similar to SHR5-receptor-like kinase (Fragment).	-	-	ab initio prediction	Q4PLL4 (UniProt)
Os07t0574900-01	8.83097	6.61166	2.57189	2.57074	0.0101482	0.999987	0	27.7524	0	7.57145	Os07g0574900	Similar to C3H transcription factor.	-	-	AK111263 (DDBJ, Best hit)	B7EQW0 (UniProt)
Os04t0286500-01	42.4897	6.49636	1.57722	4.11886	3.80755e-05	0.0816877	0	76.121	1.71847	92.1193	Os04g0286500	Homeodomain-like containing protein.	-	MYB-like (IPR017877)	AK064584 (DDBJ, Best hit)	B8BCY2 (UniProt)
Os07t0639500-00	7.7141	6.4134	2.5987	2.46793	0.0135896	0.999987	0	18.2373	0	12.6191	Os07g0639500	Similar to Class III peroxidase 45.	Biological Process: response to oxidative stress (GO:0006979), Biological Process: oxidation-reduction process (GO:0055114), Molecular Function: peroxidase activity (GO:0004601), Molecular Function: heme binding (GO:0020037)	Plant peroxidase (IPR000823), Haem peroxidase, plant/fungal/bacterial (IPR002016), Haem peroxidase (IPR010255), Peroxidase, active site (IPR019794)	M73234 (DDBJ)	Q5U1P8 (UniProt)
Os03t0576200-00	84.2711	6.39918	1.574	4.06555	4.79195e-05	0.0816877	2.25925	317.964	1.71847	15.1429	Os03g0576200	Potassium transporter 21.	Biological Process: potassium ion transmembrane transport (GO:0071805), Cellular Component: membrane (GO:0016020), Molecular Function: potassium ion transmembrane transporter activity (GO:0015079)	K+ potassium transporter (IPR003855)	Q75G84 (UniProt)	Q75G84 (UniProt)
Os08t0477900-00	7.60532	6.39695	2.70646	2.36358	0.0180993	0.999987	0	25.3737	0	5.04763	Os08g0477900	Helix-loop-helix DNA-binding domain containing protein.	-	Helix-loop-helix DNA-binding (IPR011598)	EU968808 (DDBJ)	NP_001159035.1 (RefSeq)
Os07t0458025-00	7.33696	6.33246	2.87894	2.19958	0.0278368	0.999987	0	1.58585	0	27.762	Os07g0458025	Non-protein coding transcript.	-	-	tplb0031m13 (Wheat FLcDNA)	NONE
Os05t0175450-00	7.16413	6.30859	2.67606	2.35742	0.0184026	0.999987	0	19.8232	0	8.83336	Os05g0175450	Similar to OSIGBa0157K09-H0214G12.6 protein.	-	-	AK109180 (DDBJ, Secondary hit)	Q01HF1 (UniProt)
Os02t0608900-02	6.98522	6.26214	2.78519	2.24837	0.0245526	0.999987	0	3.96463	0	23.9763	Os02g0608900	Similar to Epstein-Barr virus (B95-8 isolate) U2-IR2 domain encoding nuclear protein EBNA2, complete cds.	-	-	AK105867 (DDBJ, Best hit)	B6TN26 (UniProt)
Os03t0663500-00	17.6592	6.19205	2.66388	2.32444	0.0201017	0.999987	0	69.7775	0.859237	0	Os03g0663500	Similar to Osmotin precursor.	-	Thaumatin, pathogenesis-related (IPR001938), Thaumatin, conserved site (IPR017949)	U77656 (DDBJ, Best hit)	NP_001147526.1 (RefSeq)
Os02t0815100-01	6.48845	6.16422	2.7342	2.25449	0.0241654	0.999987	0	15.8585	0	10.0953	Os02g0815100	C2 membrane targeting protein domain containing protein.	Molecular Function: protein binding (GO:0005515)	C2 calcium-dependent membrane targeting (IPR000008), C2 calcium/lipid-binding domain, CaLB (IPR008973), C2 membrane targeting protein (IPR018029)	AK108780 (DDBJ, Best hit)	B9F471 (UniProt)
Os11t0672200-01	6.48845	6.16422	2.7342	2.25449	0.0241654	0.999987	0	15.8585	0	10.0953	Os11g0672200	Similar to Protein kinase domain containing protein, expressed.	-	-	AK107783 (DDBJ, Best hit)	Q2QZT9 (UniProt)
Os01t0283400-01	18.226	6.14763	2.01773	3.0468	0.0023129	0.81374	1.12963	30.1312	0	41.643	Os01g0283400	Conserved hypothetical protein.	-	-	AK119993 (DDBJ, Best hit)	A2WNK1 (UniProt)
Os03t0828600-00	18.5197	6.13792	2.65114	2.3152	0.0206019	0.999987	1.12963	72.9493	0	0	Os03g0828600	Similar to ATCHX19 (CATION/H+ EXCHANGER 19); monovalent cation:proton antiporter/ sodium:hydrogen antiporter.	Biological Process: cation transport (GO:0006812), Biological Process: transmembrane transport (GO:0055085), Cellular Component: integral to membrane (GO:0016021), Molecular Function: solute:hydrogen antiporter activity (GO:0015299)	Cation/H+ exchanger (IPR006153)	ab initio prediction	NP_188390.2 (RefSeq)
Os11t0495400-00	37.1397	6.11182	1.82823	3.34303	0.000828683	0.483109	2.25925	132.419	0	13.881	Os11g0495400	Similar to PHF5-like protein.	-	PHF5-like (IPR005345)	BT054678 (DDBJ)	Q2R3Z0 (UniProt)
Os05t0143000-01	6.2177	6.10607	2.83428	2.15436	0.0312117	0.999987	0	19.8232	0	5.04763	Os05g0143000	Conserved hypothetical protein.	-	-	AK064113 (DDBJ, Best hit)	B8AXW7 (UniProt)
Os01t0855700-01	6.18144	6.09893	2.9277	2.08318	0.0372349	0.999987	0	22.2019	0	2.52382	Os01g0855700	Hypothetical protein.	-	-	AK106740 (DDBJ, Best hit)	longestORF
Os03t0196450-00	6.10045	6.07932	2.88379	2.1081	0.0350224	0.999987	0	20.6161	0	3.78573	Os03g0196450	Similar to kelch motif family protein.	-	-	BT041614 (DDBJ)	NP_001149151.1 (RefSeq)
Os12t0636700-01	6.01947	6.05926	2.85705	2.12081	0.0339381	0.999987	0	19.0302	0	5.04763	Os12g0636700	Conserved hypothetical protein.	-	-	AK111056 (DDBJ, Best hit)	A2ZN51 (UniProt)
Os07t0178800-01	649.116	6.05881	1.48697	4.07461	4.60907e-05	0.0816877	9.037	2512.78	29.2141	45.4287	Os07g0178800	Similar to Low molecular mass early light-inducible protein HV90, chloroplast precursor (ELIP).	-	Chlorophyll A-B binding protein (IPR022796), Chlorophyll a/b binding protein domain (IPR023329)	AK288088 (DDBJ, Best hit)	NP_001152927.1 (RefSeq)
Os03t0233900-01	204.667	6.02589	1.5853	3.80109	0.00014406	0.171294	9.037	796.098	3.43695	10.0953	Os03g0233900	Non-symbiotic hemoglobin 1 (rHb1) (ORYsa GLB1a).	Biological Process: oxygen transport (GO:0015671), Molecular Function: iron ion binding (GO:0005506), Molecular Function: oxygen binding (GO:0019825), Molecular Function: heme binding (GO:0020037)	Globin, subset (IPR000971), Leghaemoglobin (IPR001032), Globin-like (IPR009050), Globin, structural domain (IPR012292), Leghaemoglobin, iron-binding site (IPR019824)	AK064054 (DDBJ, Best hit)	O04986 (UniProt)
Os10t0386300-01	5.78498	6.00334	2.97459	2.01821	0.0435695	0.999987	0	20.6161	0	2.52382	Os10g0386300	Hypothetical protein.	-	-	AK064449 (DDBJ, Best hit)	longestORF
Os02t0287900-01	5.58675	5.95306	2.9997	1.98455	0.0471948	0.999987	0	19.8232	0	2.52382	Os02g0287900	Cyclin-like F-box domain containing protein.	-	F-box domain, Skp2-like (IPR022364)	AK106386 (DDBJ, Best hit)	Q6K8B2 (UniProt)
Os06t0203702-00	5.56981	5.93815	2.87541	2.06514	0.0389093	0.999987	0	7.13634	0	15.1429	Os06g0203702	Hypothetical protein.	-	-	tplb0032c06 (Wheat FLcDNA)	longestORF
Os05t0399300-01	3789.61	5.8748	1.54743	3.7965	0.000146755	0.171294	178.481	14792	75.6129	112.31	Os05g0399300	Similar to Chitinase.	Biological Process: carbohydrate metabolic process (GO:0005975), Biological Process: chitin catabolic process (GO:0006032), Biological Process: cell wall macromolecule catabolic process (GO:0016998), Molecular Function: chitinase activity (GO:0004568)	Glycoside hydrolase, family 19, catalytic (IPR000726), Glycoside hydrolase, family 19 (IPR016283), Lysozyme-like domain (IPR023346)	AK108949 (DDBJ, Best hit)	Q7DNA1 (UniProt)
Os01t0376600-00	56.5718	5.81516	1.70525	3.41014	0.000649296	0.442739	2.25925	217.262	1.71847	5.04763	Os01g0376600	Hypothetical conserved gene.	-	-	CT834842 (DDBJ, Best hit)	Q5ZCU2 (UniProt)
Os02t0749700-01	26.1659	5.80745	1.76569	3.28906	0.00100523	0.537602	0	77.7068	1.71847	25.2382	Os02g0749700	Laccase, Lignin biosynthesis, Response to Cu stress of rice roots	Biological Process: lignin catabolic process (GO:0046274), Biological Process: oxidation-reduction process (GO:0055114), Molecular Function: copper ion binding (GO:0005507), Molecular Function: oxidoreductase activity (GO:0016491), Molecular Function: hydroquinone:oxygen oxidoreductase activity (GO:0052716), Cellular Component: apoplast (GO:0048046)	Cupredoxin (IPR008972), Laccase (IPR017761), Multicopper oxidase, type 3 (IPR011707), Laccase, first cupredoxin domain (IPR034288), Multicopper oxidase, type 1 (IPR001117), Laccase, second cupredoxin domain (IPR034285), Multicopper oxidase, type 2 (IPR011706), Laccase, third cupredoxin domain (IPR034289), Multicopper oxidases, conserved site (IPR033138), Multicopper oxidase, copper-binding site (…	Inferred from literature	Q6Z8L2
Os08t0153900-01	98.0953	5.78198	1.93065	2.99483	0.00274597	0.844992	0	382.984	6.8739	2.52382	Os08g0153900	Protein of unknown function DUF599 family protein.	-	Protein of unknown function DUF599 (IPR006747)	AK241707 (DDBJ, Best hit)	NP_001061011.1 (RefSeq)
Os11t0701200-01	26.1779	5.70825	1.84121	3.10027	0.00193346	0.764276	1.12963	95.1512	0.859237	7.57145	Os11g0701200	Glycoside hydrolase, family 18 protein.	Biological Process: carbohydrate metabolic process (GO:0005975), Molecular Function: catalytic activity (GO:0003824), Molecular Function: hydrolase activity, hydrolyzing O-glycosyl compounds (GO:0004553), Molecular Function: cation binding (GO:0043169)	Glycoside hydrolase, family 18, catalytic domain (IPR001223), Glycoside hydrolase, subgroup, catalytic domain (IPR013781), Glycoside hydrolase, superfamily (IPR017853)	AK073800 (DDBJ, Best hit)	Q53NL5 (UniProt)
Os03t0156600-01	27.3901	5.66101	1.88201	3.00796	0.00263004	0.843934	2.25925	95.9441	0	11.3572	Os03g0156600	Similar to Farnesylated protein (ATFP6).	Biological Process: metal ion transport (GO:0030001), Molecular Function: metal ion binding (GO:0046872)	Heavy metal-associated domain, HMA (IPR006121)	AK105367 (DDBJ, Best hit)	Q01HL4 (UniProt)
Os04t0571700-01	12.6924	5.60667	2.15167	2.60573	0.00916795	0.999987	1.12963	20.6161	0	29.0239	Os04g0571700	Non-protein coding transcript.	-	-	AK109680 (DDBJ, Best hit)	NONE
Os01t0337100-00	727.674	5.60525	1.93259	2.90039	0.00372703	0.999987	58.7405	2814.1	0	37.8573	Os01g0337100	Similar to Sesquiterpene synthase.	Biological Process: metabolic process (GO:0008152), Molecular Function: magnesium ion binding (GO:0000287), Molecular Function: lyase activity (GO:0016829)	Terpene synthase-like (IPR001906), Terpene synthase, metal-binding domain (IPR005630), Terpenoid cylases/protein prenyltransferase alpha-alpha toroid (IPR008930), Terpenoid synthase (IPR008949)	AY647253 (DDBJ)	C5H3I7 (UniProt)
Os08t0529300-00	43.2808	5.58794	2.2747	2.45656	0.0140273	0.999987	0	169.686	3.43695	0	Os08g0529300	Hypothetical conserved gene.	Molecular Function: protein binding (GO:0005515)	F-box domain, cyclin-like (IPR001810), Galactose oxidase/kelch, beta-propeller (IPR011043), F-box domain, Skp2-like (IPR022364)	EU971608 (DDBJ)	NP_001062320.2 (RefSeq)
Os11t0573350-00	47.8496	5.56931	1.70554	3.26541	0.00109305	0.56601	2.25925	182.373	1.71847	5.04763	Os11g0573350	Similar to photoperiod responsive protein.	-	-	BT040991 (DDBJ)	NP_001150615.1 (RefSeq)
Os03t0302800-01	924.413	5.50661	1.02126	5.39196	6.9693e-08	0.000950438	30.4999	2948.1	48.9765	670.073	Os03g0302800	Similar to Long cell-linked locus protein.	-	-	AK061293 (DDBJ, Best hit)	Q946U8 (UniProt)
Os02t0202950-00	33.0286	5.48444	1.43358	3.82569	0.000130405	0.171294	1.12963	73.7422	1.71847	55.524	Os02g0202950	Similar to OSIGBa0125M19.6 protein.	Molecular Function: binding (GO:0005488)	Legume lectin, beta chain (IPR001220), Concanavalin A-like lectin/glucanase (IPR008985), Concanavalin A-like lectin/glucanase, subgroup (IPR013320)	EU942860 (DDBJ)	Q00RI0 (UniProt)
Os05t0548900-01	639.781	5.42384	1.43114	3.78987	0.000150726	0.171294	42.9258	2441.42	15.4663	59.3097	Os05g0548900	Similar to Phosphoethanolamine methyltransferase.	Biological Process: metabolic process (GO:0008152), Molecular Function: methyltransferase activity (GO:0008168)	Methyltransferase type 11 (IPR013216)	AK243200 (DDBJ, Best hit)	Q8VYX1 (UniProt)
Os01t0124600-00	27.6039	5.34213	2.36611	2.25777	0.0239601	0.999987	0	107.838	2.57771	0	Os01g0124600	Similar to cDNA clone:001-125-E08, full insert sequence.	Cellular Component: extracellular region (GO:0005576), Molecular Function: serine-type endopeptidase inhibitor activity (GO:0004867)	Proteinase inhibitor I12, Bowman-Birk (IPR000877)	ab initio prediction	B7E9D7 (UniProt)
Os06t0473000-01	82.228	5.34064	1.65693	3.22322	0.00126757	0.617377	4.5185	317.171	3.43695	3.78573	Os06g0473000	Hypothetical conserved gene.	-	-	AK241343 (DDBJ, Best hit)	Q6W2J0 (UniProt)
Os05t0317900-01	18.4687	5.33607	2.51447	2.12214	0.0338257	0.999987	0	72.1563	1.71847	0	Os05g0317900	Catharanthus roseus receptor-like kinase1-like kinase, Regulation of flowering time signaling pathway and/or circadian rhythms	Biological Process: protein phosphorylation (GO:0006468), Molecular Function: protein kinase activity (GO:0004672), Molecular Function: ATP binding (GO:0005524)	Protein kinase-like domain superfamily (IPR011009), Malectin-like carbohydrate-binding domain (IPR024788), Protein kinase domain (IPR000719), Serine-threonine/tyrosine-protein kinase, catalytic domain (IPR001245), Protein kinase, ATP binding site (IPR017441), Serine/threonine-protein kinase, active site (IPR008271)	AK065965	Q5W6W0
Os05t0527100-00	9.80245	5.32754	2.39615	2.22338	0.0261904	0.999987	0	33.3029	0.859237	5.04763	Os05g0527100	UDP-glucuronosyl/UDP-glucosyltransferase family protein.	Biological Process: metabolic process (GO:0008152), Molecular Function: transferase activity, transferring hexosyl groups (GO:0016758)	UDP-glucuronosyl/UDP-glucosyltransferase (IPR002213)	ab initio prediction	B6TEH8 (UniProt)
Os07t0121100-01	31.8922	5.12169	1.8396	2.78413	0.00536722	0.999987	0	116.56	3.43695	7.57145	Os07g0121100	Protein of unknown function DUF1719, Oryza sativa family protein.	-	Protein of unknown function DUF1719, Oryza sativa (IPR013181)	AK102706 (DDBJ, Best hit)	B8B6T9 (UniProt)
Os09t0522000-01	7027.2	5.08629	0.771821	6.58999	4.39863e-11	1.19973e-06	381.813	14405.9	421.885	12899.2	Os09g0522000	Similar to Dehydration-responsive element-binding protein 1B.	-	-	AK062422 (DDBJ, Best hit)	Q3T5N4 (UniProt)
Os12t0258700-01	2249.78	5.08621	1.35454	3.75494	0.000173384	0.17515	199.944	8397.09	57.5689	344.501	Os12g0258700	Cupredoxin domain containing protein.	Biological Process: lignin catabolic process (GO:0046274), Biological Process: oxidation-reduction process (GO:0055114), Cellular Component: apoplast (GO:0048046), Molecular Function: copper ion binding (GO:0005507), Molecular Function: laccase activity (GO:0008471), Molecular Function: oxidoreductase activity (GO:0016491)	Multicopper oxidase, type 1 (IPR001117), Multicopper oxidase, copper-binding site (IPR002355), Cupredoxin (IPR008972), Multicopper oxidase, type 2 (IPR011706), Multicopper oxidase, type 3 (IPR011707), Laccase (IPR017761)	AK243030 (DDBJ, Best hit)	Q2QUN2 (UniProt)
Os02t0122800-02	8.38942	5.08494	2.38538	2.13172	0.0330303	0.999987	0	8.72219	0.859237	23.9763	Os02g0122800	Nucleotide-binding, alpha-beta plait domain containing protein.	-	-	AK121372 (DDBJ, Best hit), AK062255 (DDBJ, Best hit)	NP_001147698.1 (RefSeq)
Os03t0310900-01	18.2654	5.0591	1.83348	2.75929	0.00579267	0.999987	2.25925	25.3737	0	45.4287	Os03g0310900	Conserved hypothetical protein.	-	-	AK108200 (DDBJ, Best hit)	B8AMI9 (UniProt)
Os02t0703700-00	8.85348	5.05791	2.34816	2.15399	0.0312412	0.999987	1.12963	10.308	0	23.9763	Os02g0703700	Hypothetical protein.	-	-	tplb0043h07 (Wheat FLcDNA)	longestORF
Os01t0955050-00	8.11867	5.03898	2.36756	2.12835	0.0333084	0.999987	0	12.6868	0.859237	18.9286	Os01g0955050	Hypothetical gene.	-	-	CT834864 (DDBJ, Best hit)	longestORF
Os04t0659300-01	13353.6	5.03874	1.67125	3.01496	0.00257009	0.843934	1182.72	51701.2	394.39	136.286	Os04g0659300	Receptor-like protein, Root development, Salt stress response, Regulation of iron acquisition	-	Gnk2-homologous domain (IPR002902)	AK111969, AY847141, AY911869	Q8S3P3
Os01t0627967-00	187.446	5.00125	1.49446	3.34652	0.000818334	0.483109	12.4259	714.427	10.3108	12.6191	Os01g0627967	Hypothetical protein.	-	-	tplb0037h21 (Wheat FLcDNA)	longestORF
Os06t0603600-02	7.88418	4.99724	2.37806	2.10139	0.0356064	0.999987	0	14.2727	0.859237	16.4048	Os06g0603600	SPX domain-containing protein, Phosphate (Pi) homeostasis	-	SPX, N-terminal (IPR004331)	AK063544 (Genbank)	Q69XJ0 (UniProt)
Os10t0346300-01	24.4864	4.95726	1.97116	2.51489	0.011907	0.999987	2.25925	93.5653	0.859237	1.26191	Os10g0346300	Cupredoxin domain containing protein.	Biological Process: lignin catabolic process (GO:0046274), Biological Process: oxidation-reduction process (GO:0055114), Cellular Component: apoplast (GO:0048046), Molecular Function: copper ion binding (GO:0005507), Molecular Function: laccase activity (GO:0008471), Molecular Function: oxidoreductase activity (GO:0016491)	Multicopper oxidase, type 1 (IPR001117), Multicopper oxidase, copper-binding site (IPR002355), Cupredoxin (IPR008972), Multicopper oxidase, type 2 (IPR011706), Multicopper oxidase, type 3 (IPR011707), Laccase (IPR017761)	AK110474 (DDBJ, Best hit)	Q339K6 (UniProt)
Os09t0457900-01	1066.35	4.88057	1.35333	3.60634	0.00031055	0.273234	126.518	345.716	13.7478	3779.42	Os09g0457900	AP2/ERF transcription factor, Regulation of the internode elongation	Biological Process: regulation of transcription, DNA-templated (GO:0006355), Molecular Function: DNA binding (GO:0003677), Molecular Function: sequence-specific DNA binding transcription factor activity (GO:0003700)	DNA-binding domain (IPR016177), AP2/ERF domain (IPR001471)	EU622934 (9311, indica), AK067195	B2MV91, Q67U00
Os10t0133100-01	39.7458	4.87352	2.27989	2.13761	0.0325485	0.999987	0	153.828	5.15542	0	Os10g0133100	Cyclin-like F-box domain containing protein.	Molecular Function: protein binding (GO:0005515)	F-box domain, cyclin-like (IPR001810)	AK071096 (DDBJ, Best hit)	Q8H893 (UniProt)
Os06t0549600-01	145.714	4.84695	1.45014	3.3424	0.000830575	0.483109	18.074	520.16	1.71847	42.9049	Os06g0549600	FAD-linked oxidase, FAD-binding, subdomain 2 domain containing protein.	Biological Process: oxidation-reduction process (GO:0055114), Molecular Function: catalytic activity (GO:0003824), Molecular Function: UDP-N-acetylmuramate dehydrogenase activity (GO:0008762), Molecular Function: oxidoreductase activity (GO:0016491), Molecular Function: oxidoreductase activity, acting on CH-OH group of donors (GO:0016614), Molecular Function: flavin adenine dinucleotide binding (…	FAD linked oxidase, N-terminal (IPR006094), Berberine/berberine-like (IPR012951), FAD-binding, type 2 (IPR016166), FAD-binding, type 2, subdomain 1 (IPR016167), FAD-linked oxidase, FAD-binding, subdomain 2 (IPR016168)	AK073505 (DDBJ, Best hit)	NP_001148634.1 (RefSeq)
Os01t0748950-01	13.3509	4.845	2.23475	2.16803	0.0301563	0.999987	0	49.1615	1.71847	2.52382	Os01g0748950	Similar to predicted protein.	Biological Process: oligopeptide transport (GO:0006857), Cellular Component: membrane (GO:0016020), Molecular Function: transporter activity (GO:0005215)	Oligopeptide transporter (IPR000109), Major facilitator superfamily domain, general substrate transporter (IPR016196)	AK242252 (DDBJ, Best hit)	Q5JNJ2 (UniProt)
Os12t0589000-00	71.3523	4.83262	1.28423	3.76306	0.000167849	0.17515	4.5185	237.878	5.15542	37.8573	Os12g0589000	Similar to Helix-loop-helix DNA-binding domain containing protein.	Biological Process: regulation of transcription, DNA-dependent (GO:0006355)	Helix-loop-helix DNA-binding (IPR011598), Basic helix-loop-helix leucine zipper transcription factor (IPR024097), Basic helix-loop-helix leucine zipper transcription factor, plant (IPR024102)	ab initio prediction	Q2QMV9 (UniProt)
Os09t0522100-00	1221.45	4.82563	1.00938	4.78078	1.74616e-06	0.00952531	136.685	1829.28	30.0733	2889.77	Os09g0522100	Similar to Dehydration-responsive element-binding protein 1H.	Biological Process: regulation of transcription, DNA-dependent (GO:0006355), Molecular Function: DNA binding (GO:0003677), Molecular Function: sequence-specific DNA binding transcription factor activity (GO:0003700)	Pathogenesis-related transcriptional factor/ERF, DNA-binding (IPR001471), DNA-binding, integrase-type (IPR016177)	A2Z388 (UniProt)	A2Z388 (UniProt)
Os04t0434400-01	22.3869	4.81814	2.20319	2.18689	0.0287504	0.999987	2.25925	86.429	0.859237	0	Os04g0434400	Similar to H0823A09.7 protein.	-	-	AK063725 (DDBJ, Best hit)	Q01IZ2 (UniProt)
Os01t0802600-00	28.3504	4.79079	2.0994	2.28197	0.0224909	0.999987	2.25925	109.424	1.71847	0	Os01g0802600	Similar to Circadian clock coupling factor ZGT.	-	-	AK366950 (DDBJ)	Q94FM9 (UniProt)
Os07t0127500-01	93.2095	4.7511	1.63291	2.90958	0.0036191	0.999987	13.5555	316.378	0	42.9049	Os07g0127500	Similar to PR-1a pathogenesis related protein (Hv-1a) precursor.	Cellular Component: extracellular region (GO:0005576)	Allergen V5/Tpx-1-related (IPR001283), CAP domain (IPR014044), Allergen V5/Tpx-1-related, conserved site (IPR018244)	AK062949 (DDBJ, Best hit)	C3UZE5 (UniProt)
Os03t0226200-01	407.661	4.74635	1.52392	3.11457	0.00184213	0.738884	55.3516	1504.97	3.43695	66.8811	Os03g0226200	Non-symbiotic hemoglobin 2 (rHb2) (ORYsa GLB1b).	Biological Process: oxygen transport (GO:0015671), Molecular Function: iron ion binding (GO:0005506), Molecular Function: oxygen binding (GO:0019825), Molecular Function: heme binding (GO:0020037)	Globin, subset (IPR000971), Leghaemoglobin (IPR001032), Globin-like (IPR009050), Globin, structural domain (IPR012292), Leghaemoglobin, iron-binding site (IPR019824)	AK121522 (DDBJ, Best hit)	O04985 (UniProt)
Os06t0215500-01	45.2498	4.72721	1.99767	2.36636	0.0179639	0.999987	2.25925	174.444	4.29619	0	Os06g0215500	Similar to Oxo-phytodienoic acid reductase.	Biological Process: metabolic process (GO:0008152), Biological Process: oxidation-reduction process (GO:0055114), Molecular Function: catalytic activity (GO:0003824), Molecular Function: FMN binding (GO:0010181), Molecular Function: oxidoreductase activity (GO:0016491)	NADH:flavin oxidoreductase/NADH oxidase, N-terminal (IPR001155), Aldolase-type TIM barrel (IPR013785)	AK108079 (DDBJ, Best hit)	A8DA33 (UniProt)
Os03t0353400-02	1038.11	4.72669	0.90159	5.24261	1.5832e-07	0.00143939	82.4626	2902.11	68.739	1099.12	Os03g0353400	Similar to Early response to dehydration 15-like protein.	-	-	AK068753 (DDBJ, Best hit)	Q7XXS2 (UniProt)
Os01t0246400-01	512.848	4.67163	1.6594	2.81525	0.00487387	0.999987	18.074	1966.46	59.2874	7.57145	Os01g0246400	Similar to Low molecular mass early light-inducible protein HV90, chloroplast precursor (ELIP).	-	Chlorophyll A-B binding protein (IPR022796), Chlorophyll a/b binding protein domain (IPR023329)	AK062972 (DDBJ, Best hit)	NP_001152927.1 (RefSeq)
Os04t0614500-01	113.304	4.65188	1.52773	3.04496	0.0023271	0.81374	15.8148	415.494	1.71847	20.1905	Os04g0614500	Pyridoxal phosphate-dependent transferase, major region, subdomain 1 domain containing protein.	Molecular Function: catalytic activity (GO:0003824), Molecular Function: transaminase activity (GO:0008483), Molecular Function: pyridoxal phosphate binding (GO:0030170)	Aminotransferase class-III (IPR005814), Pyridoxal phosphate-dependent transferase, major region, subdomain 1 (IPR015421), Pyridoxal phosphate-dependent transferase, major region, subdomain 2 (IPR015422), Pyridoxal phosphate-dependent transferase, major domain (IPR015424)	AK100259 (DDBJ, Best hit)	Q01K12 (UniProt)
Os12t0626500-00	100.393	4.64	1.94827	2.38159	0.0172379	0.999987	3.38888	386.155	12.0293	0	Os12g0626500	Similar to late embryogenesis abundant protein D-34.	-	Seed maturation protein (IPR007011)	EU954389 (DDBJ)	NP_001147273.1 (RefSeq)
Os02t0671800-01	58.9352	4.61602	1.48125	3.1163	0.00183133	0.738884	6.77775	212.504	2.57771	13.881	Os02g0671800	Integrase, catalytic core domain containing protein.	Biological Process: DNA integration (GO:0015074), Molecular Function: nucleic acid binding (GO:0003676), Molecular Function: zinc ion binding (GO:0008270)	Integrase, catalytic core (IPR001584), Zinc finger, CCHC-type (IPR001878), Ribonuclease H-like (IPR012337)	AK107580 (DDBJ, Best hit)	B9F1L1 (UniProt)
Os06t0194000-02	10.9637	4.54358	2.11933	2.14387	0.032043	0.999987	0	33.3029	1.71847	8.83336	Os06g0194000	Similar to Ethylene-responsive transcription factor 3 (Ethylene-responsive element binding factor 3 homolog) (EREBP-5) (NtERF5).	Biological Process: regulation of transcription, DNA-dependent (GO:0006355), Molecular Function: DNA binding (GO:0003677), Molecular Function: sequence-specific DNA binding transcription factor activity (GO:0003700)	Pathogenesis-related transcriptional factor/ERF, DNA-binding (IPR001471), DNA-binding, integrase-type (IPR016177)	AK069833 (DDBJ, Best hit)	Q9SP16 (UniProt)
Os11t0641500-01	3283.11	4.52964	1.53607	2.94886	0.00318952	0.925469	533.183	11526	12.0293	1061.27	Os11g0641500	Cupredoxin domain containing protein.	Biological Process: lignin catabolic process (GO:0046274), Biological Process: oxidation-reduction process (GO:0055114), Cellular Component: apoplast (GO:0048046), Molecular Function: copper ion binding (GO:0005507), Molecular Function: laccase activity (GO:0008471), Molecular Function: oxidoreductase activity (GO:0016491)	Multicopper oxidase, type 1 (IPR001117), Multicopper oxidase, copper-binding site (IPR002355), Cupredoxin (IPR008972), Multicopper oxidase, type 2 (IPR011706), Multicopper oxidase, type 3 (IPR011707), Laccase (IPR017761)	AK103094 (DDBJ, Best hit)	Q2R0L2 (UniProt)
Os01t0186900-01	1532.87	4.46563	1.05315	4.24027	2.23251e-05	0.0676575	74.5553	4794.83	190.751	1071.36	Os01g0186900	Similar to cDNA clone:001-117-G12, full insert sequence.	-	-	AK105331 (DDBJ, Best hit)	B7EXU7 (UniProt)
Os05t0247800-01	5669.62	4.43011	1.91472	2.31371	0.0206837	0.999987	24.8518	21642.9	980.39	30.2858	Os05g0247800	Glycoside hydrolase, family 18 protein.	Biological Process: carbohydrate metabolic process (GO:0005975), Molecular Function: catalytic activity (GO:0003824), Molecular Function: hydrolase activity, hydrolyzing O-glycosyl compounds (GO:0004553), Molecular Function: cation binding (GO:0043169)	Glycoside hydrolase, family 18, catalytic domain (IPR001223), Glycoside hydrolase, subgroup, catalytic domain (IPR013781), Glycoside hydrolase, superfamily (IPR017853)	AK073843 (DDBJ, Best hit)	Q53NL5 (UniProt)
Os03t0712700-02	14.5569	4.38286	2.15714	2.03179	0.0421744	0.999987	0	53.1261	2.57771	2.52382	Os03g0712700	Similar to Phosphoglucomutase.	-	-	AK121196 (DDBJ, Best hit)	A5HSI1 (UniProt)
Os01t0795700-01	152.816	4.36473	1.45087	3.00836	0.0026266	0.843934	18.074	567.736	10.3108	15.1429	Os01g0795700	Non-protein coding transcript.	-	-	AK067879 (DDBJ, Best hit)	NONE
Os02t0677300-02	729.228	4.36013	1.04186	4.18494	2.85247e-05	0.077801	92.6293	516.195	42.9619	2265.13	Os02g0677300	Similar to CRT/DRE binding factor 1.	Biological Process: regulation of transcription, DNA-dependent (GO:0006355), Molecular Function: DNA binding (GO:0003677), Molecular Function: sequence-specific DNA binding transcription factor activity (GO:0003700)	Pathogenesis-related transcriptional factor/ERF, DNA-binding (IPR001471), DNA-binding, integrase-type (IPR016177)	AK106041 (DDBJ, Best hit), AK060550 (DDBJ, Best hit)	Q6EP77 (UniProt)
Os02t0546400-00	46.8953	4.35583	1.77532	2.45355	0.0141453	0.999987	0	168.893	8.59237	10.0953	Os02g0546400	Hypothetical protein.	-	-	AB011264 (DDBJ)	GeneMark
Os03t0282700-00	11.4869	4.35261	2.04341	2.13007	0.0331659	0.999987	2.25925	28.5454	0	15.1429	Os03g0282700	DEAD-like helicase, N-terminal domain containing protein.	Molecular Function: nucleic acid binding (GO:0003676), Molecular Function: helicase activity (GO:0004386), Molecular Function: ATP binding (GO:0005524)	Helicase, C-terminal (IPR001650), DEAD-like helicase (IPR014001)	ab initio prediction	Q8H8U9 (UniProt)
Os08t0156100-01	27.4663	4.31431	1.78621	2.41535	0.0157203	0.999987	4.5185	100.702	0.859237	3.78573	Os08g0156100	Conserved hypothetical protein.	-	-	AK063249 (DDBJ, Best hit)	A2YRD2 (UniProt)
Os07t0586100-01	149.974	4.29824	1.55405	2.76583	0.00567785	0.999987	13.5555	564.564	15.4663	6.30954	Os07g0586100	Similar to Esterase precursor (EC 3.1.1.-) (Early nodule-specific protein homolog) (Latex allergen Hev b 13).	Biological Process: lipid metabolic process (GO:0006629), Molecular Function: hydrolase activity, acting on ester bonds (GO:0016788)	Lipase, GDSL (IPR001087), Esterase, SGNH hydrolase-type (IPR013830)	AK071404 (DDBJ, Best hit)	B6TMS8 (UniProt)
Os07t0602000-01	16.2924	4.25219	1.91651	2.21872	0.0265059	0.999987	3.38888	49.1615	0	12.6191	Os07g0602000	Similar to NADPH HC toxin reductase (Fragment).	Biological Process: cellular metabolic process (GO:0044237), Molecular Function: nucleotide binding (GO:0000166), Molecular Function: catalytic activity (GO:0003824), Molecular Function: coenzyme binding (GO:0050662)	NAD-dependent epimerase/dehydratase (IPR001509), NAD(P)-binding domain (IPR016040)	AK071832 (DDBJ, Best hit)	B0FYX0 (UniProt)
Os01t0155800-01	373.433	4.2223	1.84931	2.28318	0.0224197	0.999987	4.5185	1415.37	71.3167	2.52382	Os01g0155800	Conserved hypothetical protein.	-	-	AK241045 (DDBJ, Best hit)	NP_001042067.1 (RefSeq)
Os02t0649300-01	1364.91	4.21874	1.55545	2.71224	0.00668308	0.999987	92.6293	5146.09	185.595	35.3334	Os02g0649300	HD-ZIP I protein, Transcription activator, Stress response, Panicle development	Biological Process: regulation of transcription, DNA-templated (GO:0006355), Molecular Function: DNA binding (GO:0003677), Molecular Function: sequence-specific DNA binding transcription factor activity (GO:0003700), Molecular Function: sequence-specific DNA binding (GO:0043565)	Homeodomain-like (IPR009057), Homeobox domain (IPR001356), Leucine zipper, homeobox-associated (IPR003106), Helix-turn-helix motif (IPR000047), Homeobox, conserved site (IPR017970)	AK063685	Q6H6S3
Os02t0158900-01	76.2574	4.21498	1.96664	2.14324	0.0320936	0.999987	0	287.039	15.4663	2.52382	Os02g0158900	Similar to SNF4.	Molecular Function: protein binding (GO:0005515)	Cystathionine beta-synthase, core (IPR000644)	AK108324 (DDBJ, Best hit)	A3A3C5 (UniProt)
Os03t0162500-01	35.292	4.19426	1.33525	3.14118	0.00168266	0.710374	1.12963	78.4997	6.01466	55.524	Os03g0162500	Protein of unknown function DUF506, plant family protein.	-	Protein of unknown function DUF506, plant (IPR006502)	AK064886 (DDBJ, Best hit)	B6TU09 (UniProt)
Os12t0257600-00	3540.72	4.1856	1.32106	3.16837	0.00153297	0.696861	267.721	12946.9	470.003	478.263	Os12g0257600	Similar to Laccase-25.	Biological Process: lignin catabolic process (GO:0046274), Biological Process: oxidation-reduction process (GO:0055114), Cellular Component: apoplast (GO:0048046), Molecular Function: copper ion binding (GO:0005507), Molecular Function: laccase activity (GO:0008471), Molecular Function: oxidoreductase activity (GO:0016491)	Multicopper oxidase, type 1 (IPR001117), Multicopper oxidase, copper-binding site (IPR002355), Cupredoxin (IPR008972), Multicopper oxidase, type 2 (IPR011706), Multicopper oxidase, type 3 (IPR011707), Laccase (IPR017761)	CT835556 (DDBJ, Best hit)	Q0IP28 (UniProt)
Os06t0693800-00	12.7196	4.16806	1.96457	2.12161	0.0338705	0.999987	0	35.6817	2.57771	12.6191	Os06g0693800	Transcription factor IIS, N-terminal domain containing protein.	Biological Process: transcription, DNA-dependent (GO:0006351), Cellular Component: nucleus (GO:0005634), Molecular Function: DNA binding (GO:0003677)	Transcription factor IIS, N-terminal (IPR017923)	BT069978 (DDBJ)	Q5Z8K5 (UniProt)
Os12t0132300-02	15.4293	4.16661	1.85716	2.24354	0.024862	0.999987	3.38888	22.9949	0	35.3334	Os12g0132300	Similar to Calmodulin (CaM).	-	-	AK111834 (DDBJ, Best hit), AK119956 (DDBJ, Best hit)	Q0IQB6 (UniProt)
Os06t0606100-01	369.27	4.16457	1.34517	3.09594	0.00196187	0.764429	20.3333	1336.08	57.5689	63.0954	Os06g0606100	Hypothetical conserved gene.	-	-	AK121642 (DDBJ, Best hit)	B8B4E4 (UniProt)
Os04t0429600-00	458.089	4.15907	1.74933	2.37752	0.0174295	0.999987	6.77775	1727.79	90.2199	7.57145	Os04g0429600	Putative cellulose synthase-like protein H3.	Biological Process: cellulose biosynthetic process (GO:0030244), Cellular Component: membrane (GO:0016020), Molecular Function: cellulose synthase (UDP-forming) activity (GO:0016760)	Cellulose synthase (IPR005150)	Q7XUU0 (UniProt)	Q7XUU0 (UniProt)
Os06t0253100-01	47.7868	4.15818	1.68801	2.46336	0.0137642	0.999987	6.77775	178.409	3.43695	2.52382	Os06g0253100	Heat shock protein Hsp20 domain containing protein.	-	Heat shock protein Hsp20 (IPR002068), HSP20-like chaperone (IPR008978)	AK105317 (DDBJ, Best hit)	Q652V8 (UniProt)
Os08t0561800-01	43.6399	4.15263	1.20871	3.43558	0.000591292	0.413526	2.25925	80.8785	6.8739	84.5479	Os08g0561800	Similar to Mov34/MPN/PAD-1 family protein.	-	-	AK119834 (DDBJ, Best hit)	Q53RR0 (UniProt)
Os04t0415800-00	86.6077	4.12007	1.65505	2.4894	0.012796	0.999987	6.77775	325.1	12.0293	2.52382	Os04g0415800	Similar to OSIGBa0092M08.2 protein.	Biological Process: lipid transport (GO:0006869)	Plant lipid transfer protein/seed storage/trypsin-alpha amylase inhibitor (IPR003612), Plant lipid transfer protein/hydrophobic protein, helical domain (IPR013770), Bifunctional inhibitor/plant lipid transfer protein/seed storage (IPR016140)	AK370028 (DDBJ)	Q01I50 (UniProt)
Os02t0824100-00	24.0154	4.11132	1.76101	2.33464	0.0195622	0.999987	4.5185	85.6361	0.859237	5.04763	Os02g0824100	Cytochrome P450 family protein.	Biological Process: oxidation-reduction process (GO:0055114), Molecular Function: iron ion binding (GO:0005506), Molecular Function: electron carrier activity (GO:0009055), Molecular Function: oxidoreductase activity, acting on paired donors, with incorporation or reduction of molecular oxygen (GO:0016705), Molecular Function: heme binding (GO:0020037)	Cytochrome P450 (IPR001128), Cytochrome P450, E-class, group I (IPR002401), Cytochrome P450, conserved site (IPR017972)	AK365211 (DDBJ)	XP_002318814.1 (RefSeq)
Os08t0412800-01	225.389	4.08743	1.39157	2.93727	0.00331117	0.950654	22.5925	826.23	27.4956	25.2382	Os08g0412800	Protein of unknown function DUF1262 family protein.	-	Protein of unknown function DUF1262 (IPR010683)	AK108716 (DDBJ, Best hit)	A3BT34 (UniProt)
Os01t0386500-01	73.7332	4.08119	1.89388	2.15493	0.0311672	0.999987	0	273.56	16.3255	5.04763	Os01g0386500	Conserved hypothetical protein.	-	-	AK106513 (DDBJ, Best hit)	NP_001173243.1 (RefSeq)
Os02t0729700-02	74.3229	4.06724	1.06967	3.80234	0.000143337	0.171294	4.5185	141.934	12.0293	138.81	Os02g0729700	Similar to HAHB-7 (Fragment).	Biological Process: regulation of transcription, DNA-dependent (GO:0006355), Cellular Component: nucleus (GO:0005634), Molecular Function: transcription regulatory region sequence-specific DNA binding (GO:0000976), Molecular Function: DNA binding (GO:0003677), Molecular Function: sequence-specific DNA binding transcription factor activity (GO:0003700), Molecular Function: protein binding (GO:0005…	Helix-turn-helix motif, lambda-like repressor (IPR000047), Homeobox (IPR001356), Leucine zipper, homeobox-associated (IPR003106), Homeodomain-like (IPR009057), Homeodomain-related (IPR012287), Homeobox, conserved site (IPR017970)	AK058364 (DDBJ, Best hit)	B7F510 (UniProt)
Os12t0187800-00	397.212	4.04908	1.78382	2.2699	0.0232139	0.999987	7.90738	1494.67	82.4868	3.78573	Os12g0187800	Conserved hypothetical protein.	-	-	CT835599 (DDBJ, Best hit)	NP_001066329.1 (RefSeq)
Os10t0525200-01	63.5735	4.04335	1.99598	2.02575	0.0427909	0.999987	14.6851	237.085	0	2.52382	Os10g0525200	Cytochrome P450 family protein.	Biological Process: oxidation-reduction process (GO:0055114), Molecular Function: iron ion binding (GO:0005506), Molecular Function: electron carrier activity (GO:0009055), Molecular Function: oxidoreductase activity, acting on paired donors, with incorporation or reduction of molecular oxygen (GO:0016705), Molecular Function: heme binding (GO:0020037)	Cytochrome P450 (IPR001128), Cytochrome P450, E-class, group I (IPR002401)	AK287463 (DDBJ, Best hit)	Q7G231 (UniProt)
Os12t0491800-01	364.907	4.03372	1.46454	2.75425	0.00588264	0.999987	79.0738	1284.54	5.15542	90.8574	Os12g0491800	Similar to Ent-kaurene synthase 1A.	Biological Process: metabolic process (GO:0008152), Molecular Function: magnesium ion binding (GO:0000287), Molecular Function: lyase activity (GO:0016829)	Terpene synthase-like (IPR001906), Terpene synthase, metal-binding domain (IPR005630), Terpenoid cylases/protein prenyltransferase alpha-alpha toroid (IPR008930), Terpenoid synthase (IPR008949)	AK072461 (DDBJ, Best hit)	Q2QQJ5 (UniProt)
Os06t0127100-01	709.227	4.02375	0.840306	4.78844	1.68085e-06	0.00952531	60.9998	1137.06	103.108	1535.74	Os06g0127100	Dehydration-responsive element-binding protein 1C.	Biological Process: regulation of transcription, DNA-dependent (GO:0006355), Molecular Function: DNA binding (GO:0003677), Molecular Function: sequence-specific DNA binding transcription factor activity (GO:0003700)	Pathogenesis-related transcriptional factor/ERF, DNA-binding (IPR001471), DNA-binding, integrase-type (IPR016177)	AY327040 (DDBJ, Best hit)	Q9LWV3 (UniProt)
Os07t0663900-00	52.6027	4.01642	1.76217	2.27925	0.0226522	0.999987	12.4259	181.58	0	16.4048	Os07g0663900	Similar to Oxidoreductase, short chain dehydrogenase/reductase family protein, expressed.	Biological Process: metabolic process (GO:0008152), Molecular Function: nucleotide binding (GO:0000166), Molecular Function: oxidoreductase activity (GO:0016491)	Short-chain dehydrogenase/reductase SDR (IPR002198), Glucose/ribitol dehydrogenase (IPR002347), NAD(P)-binding domain (IPR016040), Polyketide synthase/Fatty acid synthase, KR (IPR020842)	AK359130 (DDBJ)	Q2QUJ9 (UniProt)
Os04t0677200-01	47.8274	3.99577	1.96642	2.03201	0.0421529	0.999987	0	177.616	11.1701	2.52382	Os04g0677200	Similar to H0402C08.6 protein.	Molecular Function: protein binding (GO:0005515)	Leucine-rich repeat (IPR001611), Leucine-rich repeat, typical subtype (IPR003591)	AK107505 (DDBJ, Best hit)	Q259J2 (UniProt)
Os08t0520600-00	18.1945	3.95804	1.97939	1.99963	0.0455405	0.999987	0	63.4341	4.29619	5.04763	Os08g0520600	Conserved hypothetical protein.	-	-	EU945787 (DDBJ)	NP_001062269.1 (RefSeq)
Os08t0534900-01	76.2428	3.94877	1.77418	2.22568	0.0260353	0.999987	16.9444	2.37878	1.71847	283.929	Os08g0534900	Armadillo-type fold domain containing protein.	Molecular Function: binding (GO:0005488)	Armadillo-like helical (IPR011989), Armadillo-type fold (IPR016024), CLASP N-terminal domain (IPR024395)	AK109343 (DDBJ, Best hit), AK061777 (DDBJ, Best hit)	B6TWZ9 (UniProt)
Os11t0533400-01	279.457	3.9315	1.78795	2.19889	0.0278855	0.999987	6.77775	1046.66	61.8651	2.52382	Os11g0533400	Conserved hypothetical protein.	-	-	AK063652 (DDBJ, Best hit)	B8BKV9 (UniProt)
Os05t0460475-00	11.6341	3.92797	1.77621	2.21143	0.0270058	0.999987	1.12963	28.5454	1.71847	15.1429	Os05g0460475	Similar to Histone H2B.11.	Biological Process: nucleosome assembly (GO:0006334), Cellular Component: nucleosome (GO:0000786), Cellular Component: nucleus (GO:0005634), Molecular Function: DNA binding (GO:0003677)	Histone H2B (IPR000558), Histone core (IPR007125), Histone-fold (IPR009072)	A2WWU2 (UniProt)	Q943L2 (UniProt)
Os03t0159800-02	142.508	3.92363	0.896849	4.37491	1.21483e-05	0.0444086	18.074	273.56	17.1847	261.215	Os03g0159800	Similar to predicted protein.	-	-	AK067149 (DDBJ, Best hit)	NP_001047678.1 (RefSeq)
Os08t0546800-01	155.28	3.89311	1.92598	2.02137	0.0432416	0.999987	9.037	582.008	30.0733	0	Os08g0546800	Similar to Heat stress transcription factor B-2b.	Biological Process: regulation of transcription, DNA-dependent (GO:0006355), Cellular Component: nucleus (GO:0005634), Molecular Function: sequence-specific DNA binding transcription factor activity (GO:0003700), Molecular Function: sequence-specific DNA binding (GO:0043565)	Heat shock factor (HSF)-type, DNA-binding (IPR000232), Winged helix-turn-helix transcription repressor DNA-binding (IPR011991)	AK101700 (DDBJ, Best hit)	Q6Z9C8 (UniProt)
Os06t0148300-01	102.016	3.88297	1.2945	2.99958	0.00270349	0.844992	19.2036	344.13	6.8739	37.8573	Os06g0148300	Conserved hypothetical protein.	-	-	AK070582 (DDBJ, Best hit)	A3B8E3 (UniProt)
Os05t0407100-01	61.5386	3.86167	1.86023	2.07591	0.0379021	0.999987	1.12963	229.156	14.607	1.26191	Os05g0407100	Four F5 protein family protein.	-	Uncharacterised protein family SERF (IPR007513)	AK063349 (DDBJ, Best hit)	NP_849375.1 (RefSeq)
Os10t0507700-00	80.6502	3.8589	1.605	2.40429	0.0162038	0.999987	0	248.979	20.6217	53.0002	Os10g0507700	Conserved hypothetical protein.	-	-	EU968230 (DDBJ)	Q8LN95 (UniProt)
Os04t0543900-01	596.274	3.85697	1.09163	3.53323	0.000410519	0.311025	101.666	317.964	52.4135	1913.05	Os04g0543900	Similar to glutamic dehydrogenase1.	Biological Process: cellular amino acid metabolic process (GO:0006520), Biological Process: oxidation-reduction process (GO:0055114), Molecular Function: oxidoreductase activity (GO:0016491)	Glutamate/phenylalanine/leucine/valine dehydrogenase, dimerisation domain (IPR006097)	AK065301 (DDBJ, Best hit)	Q33E23 (UniProt)
Os02t0540700-00	595.117	3.8407	0.880959	4.35968	1.30254e-05	0.0444086	100.537	1424.89	54.9912	800.05	Os02g0540700	Similar to Arm repeat-containing protein.	Biological Process: protein ubiquitination (GO:0016567), Cellular Component: ubiquitin ligase complex (GO:0000151), Molecular Function: ubiquitin-protein ligase activity (GO:0004842), Molecular Function: binding (GO:0005488)	U box domain (IPR003613), Armadillo-like helical (IPR011989), Zinc finger, RING/FYVE/PHD-type (IPR013083), Armadillo-type fold (IPR016024)	ab initio prediction	NP_001147288.1 (RefSeq)
Os03t0693800-00	1099.25	3.82885	1.71989	2.22622	0.0259995	0.999987	22.5925	4089.12	266.364	18.9286	Os03g0693800	Similar to Oxalate oxidase 1 (EC 1.2.3.4) (Germin).	Cellular Component: apoplast (GO:0048046), Molecular Function: manganese ion binding (GO:0030145), Molecular Function: nutrient reservoir activity (GO:0045735)	Germin (IPR001929), Cupin 1 (IPR006045), Cupin, RmlC-type (IPR011051), RmlC-like jelly roll fold (IPR014710), Germin, manganese binding site (IPR019780)	Q851J9 (UniProt)	Q851J9 (UniProt)
Os06t0319540-00	14.8984	3.82058	1.71703	2.22511	0.0260738	0.999987	2.25925	46.7827	1.71847	8.83336	Os06g0319540	Non-protein coding transcript.	-	-	EU946489 (DDBJ)	NONE
Os03t0266900-02	65.5884	3.80739	1.46317	2.60215	0.00926413	0.999987	4.5185	232.328	12.8886	12.6191	Os03g0266900	Low molecular mass heat shock protein Oshsp17.3.	-	-	AK119243 (DDBJ, Best hit), AK119717 (DDBJ, Best hit)	P31673 (UniProt)
Os04t0572400-00	769.081	3.80659	1.5716	2.42212	0.0154303	0.999987	201.073	198.232	4.29619	2672.72	Os04g0572400	Similar to CRT/DRE binding factor 1.	Biological Process: regulation of transcription, DNA-dependent (GO:0006355), Molecular Function: DNA binding (GO:0003677), Molecular Function: sequence-specific DNA binding transcription factor activity (GO:0003700)	Pathogenesis-related transcriptional factor/ERF, DNA-binding (IPR001471), DNA-binding, integrase-type (IPR016177)	AY114110 (DDBJ, Best hit)	Q8H273 (UniProt)
Os01t0385400-01	29.1829	3.78215	1.71933	2.19977	0.0278229	0.999987	4.5185	106.252	3.43695	2.52382	Os01g0385400	C4-dicarboxylate transporter/malic acid transport protein family protein.	Biological Process: transmembrane transport (GO:0055085), Cellular Component: integral to membrane (GO:0016021)	C4-dicarboxylate transporter/malic acid transport protein (IPR004695)	AK064337 (DDBJ, Best hit)	B6SWN8 (UniProt)
Os04t0167875-00	32.0279	3.77479	1.80419	2.09223	0.036418	0.999987	0	109.424	8.59237	10.0953	Os04g0167875	Protein phosphatase 2C-like domain containing protein.	Molecular Function: catalytic activity (GO:0003824)	Protein phosphatase 2C-like (IPR001932), Protein phosphatase 2C (IPR015655)	ab initio prediction	NP_001173765.1 (RefSeq)
Os03t0691050-01	15.9825	3.76239	1.86115	2.02154	0.0432237	0.999987	4.5185	19.0302	0	40.3811	Os03g0691050	Hypothetical gene.	-	-	AK288855 (DDBJ, Best hit)	longestORF
Os05t0582600-01	222.744	3.75305	1.32398	2.83468	0.0045872	0.999987	49.7035	769.932	12.0293	59.3097	Os05g0582600	Peptidase S10, serine carboxypeptidase family protein.	Biological Process: proteolysis (GO:0006508), Molecular Function: serine-type carboxypeptidase activity (GO:0004185)	Peptidase S10, serine carboxypeptidase (IPR001563), Peptidase S10, serine carboxypeptidase, active site (IPR018202)	AK109766 (DDBJ, Best hit)	A2Y7Y3 (UniProt)
Os05t0437100-00	22.1052	3.74837	1.4674	2.55442	0.0106365	0.999987	4.5185	59.4695	1.71847	22.7144	Os05g0437100	Pathogenesis-related transcriptional factor and ERF domain containing protein.	Biological Process: regulation of transcription, DNA-dependent (GO:0006355), Molecular Function: DNA binding (GO:0003677), Molecular Function: sequence-specific DNA binding transcription factor activity (GO:0003700)	Pathogenesis-related transcriptional factor/ERF, DNA-binding (IPR001471), DNA-binding, integrase-type (IPR016177)	ab initio prediction	A2Y518 (UniProt)
Os01t0946600-01	238.233	3.73175	1.31275	2.8427	0.00447332	0.999987	49.7035	831.78	17.1847	54.2621	Os01g0946600	Conserved hypothetical protein.	-	-	AK071109 (DDBJ, Best hit), AK104139 (DDBJ, Best hit), AK104321 (DDBJ, Best hit), AK119902 (DDBJ, Best hit)	A3A1F7 (UniProt)
Os01t0314000-02	64.5583	3.72285	1.78982	2.08001	0.0375242	0.999987	0	227.57	18.044	12.6191	Os01g0314000	Protein of unknown function DUF3615 domain containing protein.	-	Protein of unknown function DUF3615 (IPR022059)	AK106622 (DDBJ, Best hit)	A2ZSD1 (UniProt)
Os10t0521000-01	1111.22	3.70067	1.32264	2.79794	0.00514296	0.999987	170.573	3986.04	146.93	141.334	Os10g0521000	Trehalase, Salt stress tolerance	Biological Process: trehalose metabolic process (GO:0005991), Molecular Function: catalytic activity (GO:0003824), Molecular Function: alpha, alpha-trehalase activity (GO:0004555)	Six-hairpin glycosidase superfamily (IPR008928), Six-hairpin glycosidase-like superfamily (IPR012341), Glycoside hydrolase, family 37 (IPR001661), Glycoside hydrolase, family 37, conserved site (IPR018232)	AK108163	Q9FWC1
Os11t0454200-01	6265.15	3.69907	1.87047	1.97761	0.0479723	0.999987	100.537	23243.9	1690.98	25.2382	Os11g0454200	Dehydrin	Biological Process: response to stress (GO:0006950), Biological Process: response to water (GO:0009415)	Dehydrin (IPR000167), Dehydrin, conserved site (IPR030513)	AK063517	Q2R4Z5
Os05t0104150-01	13.8094	3.69834	1.6137	2.29184	0.021915	0.999987	2.25925	28.5454	1.71847	22.7144	Os05g0104150	Leucine-rich repeat (LRR) protein, Inhibitor of fungal polygalacturonase, Defence response	Molecular Function: protein binding (GO:0005515)	Leucine-rich repeat domain, L domain-like (IPR032675), Leucine-rich repeat-containing N-terminal, plant-type (IPR013210), Leucine-rich repeat (IPR001611)	AM180653 (Roma)	A0AAQ1
Os03t0296200-00	214.929	3.69643	1.59243	2.32125	0.0202733	0.999987	9.037	788.169	52.4135	10.0953	Os03g0296200	Conserved hypothetical protein.	-	-	tplb0003o16 (Wheat FLcDNA)	NP_001173381.1 (RefSeq)
Os05t0545400-01	730.658	3.69263	0.79233	4.66047	3.15483e-06	0.0143413	108.444	1301.99	101.39	1410.81	Os05g0545400	Serine/threonine protein kinase domain containing protein.	Biological Process: protein phosphorylation (GO:0006468), Molecular Function: protein kinase activity (GO:0004672), Molecular Function: protein serine/threonine kinase activity (GO:0004674), Molecular Function: protein tyrosine kinase activity (GO:0004713), Molecular Function: ATP binding (GO:0005524), Molecular Function: transferase activity, transferring phosphorus-containing groups (GO:0016772)	Protein kinase, catalytic domain (IPR000719), Serine/threonine-protein kinase, catalytic domain (IPR002290), Serine/threonine-protein kinase, active site (IPR008271), Protein kinase-like domain (IPR011009), Serine/threonine-protein kinase-like domain (IPR017442), Tyrosine-protein kinase, catalytic domain (IPR020635)	AK105946 (DDBJ, Best hit)	B8QUI8 (UniProt)
Os11t0702100-01	391.914	3.67673	1.38254	2.65941	0.00782778	0.999987	73.4256	1412.2	40.3841	41.643	Os11g0702100	Similar to Class III chitinase homologue (OsChib3H-h) (Fragment).	Biological Process: carbohydrate metabolic process (GO:0005975), Molecular Function: catalytic activity (GO:0003824), Molecular Function: hydrolase activity, hydrolyzing O-glycosyl compounds (GO:0004553), Molecular Function: cation binding (GO:0043169)	Glycoside hydrolase, family 18, catalytic domain (IPR001223), Glycoside hydrolase, subgroup, catalytic domain (IPR013781), Glycoside hydrolase, superfamily (IPR017853)	AK102505 (DDBJ, Best hit)	B9G8V6 (UniProt)
Os02t0774200-01	834.868	3.67465	1.37198	2.67836	0.00739832	0.999987	123.129	3018.67	119.434	78.2383	Os02g0774200	Conserved hypothetical protein.	-	-	AK066815 (DDBJ, Best hit), AK064163 (DDBJ, Best hit)	A2XA52 (UniProt)
Os05t0582500-01	1362.52	3.65875	1.54601	2.36658	0.0179535	0.999987	47.4443	4970.86	352.287	79.5002	Os05g0582500	Peptidase S10, serine carboxypeptidase domain containing protein.	Biological Process: proteolysis (GO:0006508), Molecular Function: serine-type carboxypeptidase activity (GO:0004185)	Peptidase S10, serine carboxypeptidase (IPR001563), Peptidase S10, serine carboxypeptidase, active site (IPR018202)	AK070825 (DDBJ, Best hit)	A2Y7Y2 (UniProt)
Os07t0631200-01	151.53	3.65718	1.5958	2.29175	0.0219203	0.999987	2.25925	541.569	42.1026	20.1905	Os07g0631200	Zinc finger, RING/FYVE/PHD-type domain containing protein.	Molecular Function: protein binding (GO:0005515), Molecular Function: zinc ion binding (GO:0008270)	Zinc finger, RING-type (IPR001841), Zinc finger, RING/FYVE/PHD-type (IPR013083), Zinc finger, C3HC4 RING-type (IPR018957)	AK120260 (DDBJ, Best hit)	NP_001151645.1 (RefSeq)
Os11t0514400-00	80.6878	3.64503	1.22715	2.97033	0.00297484	0.881942	18.074	248.186	6.01466	50.4763	Os11g0514400	Similar to BRASSINOSTEROID INSENSITIVE 1-associated receptor kinase 1.	Molecular Function: protein binding (GO:0005515)	Leucine-rich repeat (IPR001611), Leucine-rich repeat-containing N-terminal, type 2 (IPR013210)	EU956026 (DDBJ)	NP_001147624.1 (RefSeq)
Os05t0404500-01	41.4979	3.62921	1.55607	2.3323	0.019685	0.999987	9.037	7.13634	3.43695	146.381	Os05g0404500	Hypothetical protein.	-	-	AK103780 (DDBJ, Best hit)	longestORF
Os06t0249350-00	514.029	3.62345	1.29443	2.79927	0.00512177	0.999987	128.777	1747.61	25.7771	153.953	Os06g0249350	Conserved hypothetical protein.	-	-	AK355327 (DDBJ)	NP_001174695.1 (RefSeq)
Os10t0418100-01	1221.29	3.60698	0.954817	3.77766	0.000158307	0.172713	256.425	1210.8	114.279	3303.68	Os10g0418100	Calcium-transporting ATPase, Salinity stress tolerance	Biological Process: calcium ion transmembrane transport (GO:0070588), Molecular Function: nucleotide binding (GO:0000166), Molecular Function: calcium-transporting ATPase activity (GO:0005388), Molecular Function: ATP binding (GO:0005524), Molecular Function: metal ion binding (GO:0046872), Cellular Component: membrane (GO:0016020), Cellular Component: integral component of membrane (GO:0016021)	P-type ATPase (IPR001757), P-type ATPase, subfamily IIB (IPR006408), Cation-transporting P-type ATPase, N-terminal (IPR004014), P-type ATPase, A domain (IPR008250), P-type ATPase, transmembrane domain (IPR023298), HAD-like domain (IPR023214), P-type ATPase, cytoplasmic domain N (IPR023299), Cation-transporting P-type ATPase, C-terminal (IPR006068), P-type ATPase, phosphorylation site (IPR018303)	XM_015757582.1.	Q7XEK4
Os01t0705200-01	758.272	3.60203	1.52686	2.3591	0.0183191	0.999987	33.8888	2757.01	196.765	45.4287	Os01g0705200	Late embryogenesis abundant protein repeat containing protein.	-	Late embryogenesis abundant protein, LEA-3 (IPR004238)	AK064074 (DDBJ, Best hit), AK073837 (DDBJ, Best hit)	Q40709 (UniProt)
Os04t0690800-01	1159.08	3.60201	1.17873	3.05584	0.00224427	0.805429	254.166	3863.14	98.8123	420.216	Os04g0690800	22-kDa Photosystem II protein, Photoprotection	-	Chlorophyll A-B binding protein (IPR022796), Chlorophyll a/b binding protein domain (IPR023329)	AK071638, D84392	Q40716
Os01t0702500-01	111.431	3.59047	1.78554	2.01086	0.0443408	0.999987	2.25925	409.15	31.7918	2.52382	Os01g0702500	Similar to Dehydrin Rab25.	Biological Process: response to stress (GO:0006950), Biological Process: response to water (GO:0009415)	Dehydrin (IPR000167)	AK063691 (DDBJ, Best hit)	P30287 (UniProt)
Os12t0135500-00	72.2709	3.5861	1.60881	2.22904	0.0258114	0.999987	18.074	261.666	4.29619	5.04763	Os12g0135500	Similar to cDNA clone:006-207-G09, full insert sequence.	Biological Process: metabolic process (GO:0008152), Molecular Function: hydrolase activity (GO:0016787)	Alpha/beta hydrolase fold-3 (IPR013094)	AK059449 (DDBJ, Secondary hit)	A2ZB84 (UniProt)
Os02t0638650-01	306.216	3.58528	1.41923	2.52621	0.01153	0.999987	56.4813	1105.34	37.8064	25.2382	Os02g0638650	Pathogenesis-related transcriptional factor and ERF domain containing protein.	Biological Process: regulation of transcription, DNA-dependent (GO:0006355), Molecular Function: DNA binding (GO:0003677), Molecular Function: sequence-specific DNA binding transcription factor activity (GO:0003700)	Pathogenesis-related transcriptional factor/ERF, DNA-binding (IPR001471), DNA-binding, integrase-type (IPR016177)	AK242986 (DDBJ, Best hit)	D0ABG1 (UniProt)
Os07t0680700-00	46.917	3.57347	1.76132	2.02886	0.0424728	0.999987	14.6851	19.0302	0	153.953	Os07g0680700	Hypothetical protein.	-	-	AK369455 (DDBJ)	longestORF
Os03t0694000-01	6179.17	3.57293	1.57383	2.27021	0.0231951	0.999987	279.017	22576.2	1636.85	224.62	Os03g0694000	Similar to Oxalate oxidase 1 (EC 1.2.3.4) (Germin).	Cellular Component: apoplast (GO:0048046), Molecular Function: manganese ion binding (GO:0030145), Molecular Function: nutrient reservoir activity (GO:0045735)	Germin (IPR001929), Cupin 1 (IPR006045), Cupin, RmlC-type (IPR011051), RmlC-like jelly roll fold (IPR014710), Germin, manganese binding site (IPR019780)	AK059872 (DDBJ, Best hit)	C3UZE6 (UniProt)
Os03t0182000-00	19.7651	3.56426	1.50285	2.37166	0.0177084	0.999987	4.5185	19.8232	1.71847	53.0002	Os03g0182000	Similar to flavin-dependent monooxygenase 1.	Biological Process: oxidation-reduction process (GO:0055114), Molecular Function: flavin-containing monooxygenase activity (GO:0004499), Molecular Function: flavin adenine dinucleotide binding (GO:0050660), Molecular Function: NADP binding (GO:0050661)	Flavin monooxygenase-like (IPR020946)	BT040713 (DDBJ)	XP_002893036.1 (RefSeq)
Os03t0315400-01	1921.13	3.5483	0.867559	4.08999	4.31398e-05	0.0816877	291.443	2094.91	313.622	4984.54	Os03g0315400	Similar to Typical P-type R2R3 Myb protein (Fragment).	Biological Process: regulation of transcription, DNA-dependent (GO:0006355), Molecular Function: DNA binding (GO:0003677), Molecular Function: protein binding (GO:0005515)	SANT domain, DNA binding (IPR001005), Homeodomain-like (IPR009057), Homeodomain-related (IPR012287), Myb, DNA-binding (IPR014778), Myb transcription factor (IPR015495), Transcription regulator HTH, Myb-type, DNA-binding (IPR017930)	AK120551 (DDBJ, Best hit)	Q8S3Y9 (UniProt)
Os07t0620600-01	15.3671	3.54621	1.53205	2.31469	0.0206301	0.999987	2.25925	30.1312	2.57771	26.5001	Os07g0620600	Conserved hypothetical protein.	-	-	AK070250 (DDBJ, Best hit)	B9FU99 (UniProt)
Os04t0538900-00	101.511	3.54169	1.49707	2.36575	0.0179937	0.999987	15.8148	366.332	16.3255	7.57145	Os04g0538900	Glyoxalase/bleomycin resistance protein/dioxygenase domain containing protein.	-	-	AK333604 (DDBJ)	NP_001053434.1 (RefSeq)
Os09t0325700-01	1753.02	3.54055	1.53163	2.31162	0.0207986	0.999987	232.703	6409.23	322.214	47.9525	Os09g0325700	Protein phosphatase 2C, Abiotic stress response, Early panicle development	Biological Process: protein dephosphorylation (GO:0006470), Molecular Function: catalytic activity (GO:0003824), Molecular Function: protein serine/threonine phosphatase activity (GO:0004722), Molecular Function: cation binding (GO:0043169)	Protein phosphatase 2C family (IPR015655), PPM-type phosphatase domain (IPR001932), PPM-type phosphatase, divalent cation binding (IPR000222)	AK063334	Q0J2L7
Os09t0129800-00	62.498	3.52778	1.4728	2.39529	0.0166072	0.999987	15.8148	217.262	4.29619	12.6191	Os09g0129800	Conserved hypothetical protein.	-	-	ab initio prediction	Q6ERA9 (UniProt)
Os02t0134200-01	1858	3.52083	0.959013	3.67131	0.000241311	0.226958	472.183	3071.8	123.73	3764.27	Os02g0134200	DUF1645 family protein, Regulation of stress-tolerance and grain length	-	Protein of unknown function DUF1645, plant (IPR012442)	AK108331	Q6Z6I0
Os03t0365900-01	25.2218	3.51746	1.64414	2.13939	0.0324039	0.999987	1.12963	84.0502	6.8739	8.83336	Os03g0365900	Similar to GDSL-like Lipase/Acylhydrolase family protein.	Biological Process: lipid metabolic process (GO:0006629), Molecular Function: hydrolase activity, acting on ester bonds (GO:0016788)	Lipase, GDSL (IPR001087)	AK069388 (DDBJ, Best hit)	Q10KZ0 (UniProt)
Os07t0516700-01	20.6183	3.51686	1.4002	2.51169	0.0120153	0.999987	2.25925	38.0605	4.29619	37.8573	Os07g0516700	Conserved hypothetical protein.	-	-	AK243106 (DDBJ, Best hit)	NP_001175223.1 (RefSeq)
Os06t0683400-02	6888.96	3.51621	0.849339	4.13993	3.47408e-05	0.0816877	1514.83	14068.1	700.278	11272.6	Os06g0683400	Small calcium-binding protein with one EF-hand motif, Positive regulation of osmotic and salt tolerance	Molecular Function: calcium ion binding (GO:0005509)	EF-hand domain pair (IPR011992), EF-hand domain (IPR002048), EF-Hand 1, calcium-binding site (IPR018247)	AK111852, AK111897, AK112082	Q655G7
Os04t0543600-01	23.5478	3.49301	1.46511	2.38413	0.0171197	0.999987	3.38888	71.3634	4.29619	15.1429	Os04g0543600	Amino acid/polyamine transporter I family protein.	Biological Process: amino acid transmembrane transport (GO:0003333), Biological Process: transport (GO:0006810), Biological Process: transmembrane transport (GO:0055085), Cellular Component: membrane (GO:0016020), Molecular Function: amino acid transmembrane transporter activity (GO:0015171)	Amino acid/polyamine transporter I (IPR002293), Amino acid permease domain (IPR004841), Cationic amino acid transporter (IPR015606)	AK064289 (DDBJ, Best hit)	XP_002326482.1 (RefSeq)
Os03t0678800-00	1149.28	3.48773	1.04368	3.34176	0.000832489	0.483109	309.517	1298.02	67.0205	2922.58	Os03g0678800	Glycosyl transferase, family 8 protein.	Molecular Function: transferase activity, transferring glycosyl groups (GO:0016757)	Glycosyl transferase, family 8 (IPR002495)	EU963249 (DDBJ)	NP_001149414.1 (RefSeq)
Os10t0504900-01	545.965	3.48607	1.55352	2.24398	0.0248338	0.999987	32.7591	1982.32	146.07	22.7144	Os10g0504900	Similar to Lipid transfer protein.	Biological Process: lipid transport (GO:0006869)	Plant lipid transfer protein/seed storage/trypsin-alpha amylase inhibitor (IPR003612), Plant lipid transfer protein/hydrophobic protein, helical domain (IPR013770), Bifunctional inhibitor/plant lipid transfer protein/seed storage (IPR016140)	AK063117 (DDBJ, Best hit)	A6N1A5 (UniProt)
Os01t0276300-01	136.265	3.47362	1.70976	2.03165	0.0421896	0.999987	4.5185	496.372	40.3841	3.78573	Os01g0276300	Similar to Group 3 late embryogenesis abundant protein (Fragment).	-	-	AK108165 (DDBJ, Best hit)	Q03967 (UniProt)
Os01t0226666-00	21.8122	3.46608	1.41393	2.45138	0.0142311	0.999987	5.64813	42.0251	1.71847	37.8573	Os01g0226666	Hypothetical protein.	-	-	AK376581 (DDBJ)	longestORF
Os08t0412700-01	801.82	3.45818	1.39294	2.48265	0.0130409	0.999987	50.8331	2833.92	216.528	106	Os08g0412700	Protein of unknown function DUF1262 family protein.	-	Protein of unknown function DUF1262 (IPR010683)	AK106356 (DDBJ, Best hit)	B8BAS3 (UniProt)
Os09t0342000-01	64.4155	3.44542	1.32	2.61017	0.00904961	0.999987	15.8148	209.333	6.01466	26.5001	Os09g0342000	Cyclin-like F-box domain containing protein.	Molecular Function: protein binding (GO:0005515)	F-box domain, cyclin-like (IPR001810), F-box domain, Skp2-like (IPR022364)	AK111440 (DDBJ, Best hit)	A2Z039 (UniProt)
Os09t0526500-00	20.8067	3.44043	1.40537	2.44805	0.0143632	0.999987	4.5185	48.3685	2.57771	27.762	Os09g0526500	C2 calcium/lipid-binding region, CaLB domain containing protein.	-	-	CT841705 (DDBJ, Best hit)	NP_001175951.1 (RefSeq)
Os03t0820300-01	1720.49	3.42603	1.25162	2.73727	0.00619506	0.999987	51.9628	5161.95	533.586	1134.46	Os03g0820300	TFIIIA-type zinc finger protein, Transcription activator, Abiotic stress tolerance	Molecular Function: metal ion binding (GO:0046872)	Zinc finger, C2H2-like (IPR015880), Zinc finger, C2H2 (IPR007087)	AK068861	Q84T96
Os01t0510200-01	463.813	3.4197	1.5442	2.21454	0.0267919	0.999987	153.629	1592.99	5.15542	103.476	Os01g0510200	Conserved hypothetical protein.	-	-	AK062310 (DDBJ, Best hit)	A2WQK8 (UniProt)
Os07t0638400-01	360.237	3.41799	1.19633	2.85705	0.00427602	0.999987	66.6479	1211.59	56.7097	106	Os07g0638400	Similar to 1-Cys peroxiredoxin.	Biological Process: oxidation-reduction process (GO:0055114), Molecular Function: antioxidant activity (GO:0016209), Molecular Function: oxidoreductase activity (GO:0016491), Molecular Function: peroxiredoxin activity (GO:0051920)	Alkyl hydroperoxide reductase subunit C/ Thiol specific antioxidant (IPR000866), Thioredoxin-like fold (IPR012336), Peroxiredoxin, C-terminal (IPR019479)	AK104089 (DDBJ, Best hit), AK073273 (DDBJ, Best hit)	P0C5D0 (UniProt)
Os01t0799500-02	224.845	3.41498	1.1475	2.976	0.00292033	0.881942	12.4259	631.963	64.4428	190.548	Os01g0799500	Hypothetical gene.	-	-	AK111361 (DDBJ, Best hit)	longestORF
Os02t0140800-00	57.5954	3.40997	1.32926	2.56532	0.0103082	0.999987	11.2963	190.302	8.59237	20.1905	Os02g0140800	Conserved hypothetical protein.	-	-	ab initio prediction	NP_001045855.2 (RefSeq)
Os12t0147200-01	1136.69	3.39294	1.50963	2.24752	0.0246066	0.999987	89.2404	4098.64	305.888	53.0002	Os12g0147200	Conserved hypothetical protein.	-	-	AK063680 (DDBJ, Best hit)	A2ZI22 (UniProt)
Os01t0348900-01	19087.8	3.38708	1.36574	2.48003	0.0131373	0.999987	3071.45	68005.4	3589.89	1684.65	Os01g0348900	Jacalin-related mannose-binding lectin, Salinity tolerance	Molecular Function: carbohydrate binding (GO:0030246)	Jacalin-like lectin domain superfamily (IPR036404), Jacalin-like lectin domain (IPR001229), Jacalin-like lectin domain, plant (IPR033734)	AK062520, AK105034	Q0JMY8
Os01t0644200-01	76.5044	3.38347	1.62869	2.07742	0.0377626	0.999987	11.2963	276.731	15.4663	2.52382	Os01g0644200	Similar to Little protein 1.	-	-	AK063634 (DDBJ, Best hit)	B4UWC1 (UniProt)
Os11t0592000-01	5012.04	3.3717	1.32526	2.54418	0.0109535	0.999987	813.33	17698.9	952.894	583.002	Os11g0592000	Similar to Barwin.	Biological Process: defense response to bacterium (GO:0042742), Biological Process: defense response to fungus (GO:0050832)	Barwin (IPR001153), Barwin-related endoglucanase (IPR009009), Barwin-like endoglucanase (IPR014733), Barwin, conserved site (IPR018226)	AK121059 (DDBJ, Best hit)	Q6T5J8 (UniProt)
Os06t0248600-01	32.1332	3.36075	1.48341	2.26557	0.0234779	0.999987	4.5185	107.045	6.8739	10.0953	Os06g0248600	Conserved hypothetical protein.	-	-	AK111144 (DDBJ, Best hit)	A2YB98 (UniProt)
Os12t0191601-00	22.7281	3.35045	1.45709	2.29942	0.0214813	0.999987	5.64813	65.02	2.57771	17.6667	Os12g0191601	Conserved hypothetical protein.	-	-	ab initio prediction	NP_001176829.1 (RefSeq)
Os03t0734300-01	518.996	3.32991	1.33845	2.48789	0.0128505	0.999987	70.0368	1821.35	117.715	66.8811	Os03g0734300	Similar to Proteinase inhibitor type II CEVI57 precursor.	Molecular Function: serine-type endopeptidase inhibitor activity (GO:0004867)	Proteinase inhibitor I20, Pin2 (IPR003465)	AK105387 (DDBJ, Best hit)	A2XLR0 (UniProt)
Os01t0885700-01	84.2534	3.32915	1.26664	2.62834	0.00858032	0.999987	20.3333	273.56	10.3108	32.8096	Os01g0885700	Protein kinase-like domain containing protein.	Biological Process: protein phosphorylation (GO:0006468), Biological Process: recognition of pollen (GO:0048544), Molecular Function: protein kinase activity (GO:0004672), Molecular Function: protein serine/threonine kinase activity (GO:0004674), Molecular Function: protein binding (GO:0005515), Molecular Function: ATP binding (GO:0005524), Molecular Function: sugar binding (GO:0005529), Molecula…	Protein kinase, catalytic domain (IPR000719), S-locus glycoprotein (IPR000858), Bulb-type lectin domain (IPR001480), Apple-like (IPR003609), Epidermal growth factor-like (IPR006210), Serine/threonine-protein kinase, active site (IPR008271), Protein kinase-like domain (IPR011009), PAN-2 domain (IPR013227), Protein kinase, ATP binding site (IPR017441), Serine/threonine-protein kinase-like domain (I…	AK110253 (DDBJ, Best hit)	Q2QWY4 (UniProt)
Os03t0240600-01	97.388	3.32356	1.51648	2.19162	0.0284067	0.999987	33.8888	321.135	1.71847	32.8096	Os03g0240600	U-box containing E3 ligase, Response to phosphate starvation	Biological Process: protein ubiquitination (GO:0016567), Molecular Function: ubiquitin-protein transferase activity (GO:0004842), Molecular Function: binding (GO:0005488)	Zinc finger, RING/FYVE/PHD-type (IPR013083), U box domain (IPR003613), Armadillo-type fold (IPR016024), Armadillo-like helical (IPR011989)	AK109161, JN162673 (Dongjin)	Q10PB1
Os05t0311801-00	92.393	3.31755	1.67806	1.97702	0.0480397	0.999987	33.8888	268.802	0	66.8811	Os05g0311801	Similar to Isopentenyl transferase IPT7.	Biological Process: tRNA processing (GO:0008033), Molecular Function: ATP binding (GO:0005524)	tRNA isopentenyltransferase (IPR002627), tRNA delta(2)-isopentenylpyrophosphate transferase (IPR018022)	AB239799 (DDBJ, Best hit)	B2XWS8 (UniProt)
Os01t0905300-01	435.992	3.30316	0.985367	3.35221	0.000801691	0.483109	122	516.988	38.6657	1066.31	Os01g0905300	Similar to Leucine zipper protein-like.	-	-	AK070609 (DDBJ, Best hit)	Q5N6V3 (UniProt)
Os03t0134500-00	86.2714	3.29805	1.27783	2.58097	0.00985225	0.999987	14.6851	285.454	17.1847	27.762	Os03g0134500	Cytochrome p450 (CYP78A9).	Biological Process: oxidation-reduction process (GO:0055114), Molecular Function: iron ion binding (GO:0005506), Molecular Function: electron carrier activity (GO:0009055), Molecular Function: oxidoreductase activity, acting on paired donors, with incorporation or reduction of molecular oxygen (GO:0016705), Molecular Function: heme binding (GO:0020037)	Cytochrome P450 (IPR001128), Cytochrome P450, E-class, group I (IPR002401), Cytochrome P450, conserved site (IPR017972)	AK354603 (DDBJ)	B6SXJ4 (UniProt)
Os01t0905200-02	35.8553	3.29086	1.539	2.13831	0.0324913	0.999987	1.12963	112.596	12.0293	17.6667	Os01g0905200	Similar to Leucine zipper protein-like.	Biological Process: exocytosis (GO:0006887), Cellular Component: exocyst (GO:0000145)	Exo70 exocyst complex subunit (IPR004140), Cullin repeat-like-containing domain (IPR016159)	AK067779 (DDBJ, Best hit)	Q5N6V2 (UniProt)
Os08t0334900-01	234.781	3.28782	1.28634	2.55595	0.0105898	0.999987	45.185	806.406	42.1026	45.4287	Os08g0334900	Xyloglucan fucosyltransferase family protein.	Biological Process: cell wall biogenesis (GO:0042546), Cellular Component: membrane (GO:0016020), Molecular Function: galactoside 2-alpha-L-fucosyltransferase activity (GO:0008107)	Xyloglucan fucosyltransferase (IPR004938)	AK060562 (DDBJ, Best hit)	A2YU28 (UniProt)
Os04t0511200-01	2018.66	3.28532	1.37658	2.38658	0.017006	0.999987	194.296	7101.45	556.786	222.096	Os04g0511200	EFA27 for EF hand, abscisic acid, 27kD.	-	Caleosin (IPR007736)	AK243204 (DDBJ, Best hit)	Q40679 (UniProt)
Os03t0820400-01	291.504	3.27185	0.835491	3.91609	8.99981e-05	0.136372	47.4443	564.564	61.8651	492.144	Os03g0820400	Similar to ZPT2-13.	Cellular Component: intracellular (GO:0005622), Molecular Function: zinc ion binding (GO:0008270)	Zinc finger, C2H2 (IPR007087), Zinc finger, C2H2-like (IPR015880)	AK119690 (DDBJ, Best hit)	NP_001152566.1 (RefSeq)
Os03t0268600-01	453.522	3.26594	1.52325	2.14406	0.0320278	0.999987	20.3333	1608.06	150.367	35.3334	Os03g0268600	Similar to Protein phosphatase type 2C.	Biological Process: protein dephosphorylation (GO:0006470), Cellular Component: protein serine/threonine phosphatase complex (GO:0008287), Molecular Function: catalytic activity (GO:0003824), Molecular Function: protein serine/threonine phosphatase activity (GO:0004722)	Protein phosphatase 2C, manganese/magnesium aspartate binding site (IPR000222), Protein phosphatase 2C-like (IPR001932), Protein phosphatase 2C (IPR015655)	AK069274 (DDBJ, Best hit)	B6TRT3 (UniProt)
Os08t0156000-01	71.2101	3.25255	1.44782	2.24652	0.0246704	0.999987	20.3333	245.014	6.8739	12.6191	Os08g0156000	Conserved hypothetical protein.	-	-	AK243076 (DDBJ, Best hit)	NP_001175390.1 (RefSeq)
Os09t0364400-00	306.992	3.25105	1.22066	2.66335	0.00773662	0.999987	49.7035	1029.22	67.0205	82.024	Os09g0364400	Conserved hypothetical protein.	-	-	AK371492 (DDBJ)	NP_001062999.1 (RefSeq)
Os10t0527400-01	362.473	3.25025	1.26783	2.56363	0.0103585	0.999987	99.407	1223.49	38.6657	88.3336	Os10g0527400	Similar to Tau class GST protein 3.	Molecular Function: protein binding (GO:0005515)	Glutathione S-transferase, N-terminal (IPR004045), Glutathione S-transferase, C-terminal (IPR004046), Glutathione S-transferase, C-terminal-like (IPR010987), Thioredoxin-like fold (IPR012336), Glutathione S-transferase/chloride channel, C-terminal (IPR017933)	AK107435 (DDBJ, Best hit)	Q6WSC2 (UniProt)
Os03t0165050-00	69.2727	3.24985	1.48087	2.19455	0.0281956	0.999987	5.64813	239.464	20.6217	11.3572	Os03g0165050	Hypothetical genes.	-	-	ab initio prediction	NONE
Os11t0213733-01	60.7717	3.23006	1.35331	2.38678	0.0169968	0.999987	15.8148	200.61	7.73313	18.9286	Os11g0213733	Conserved hypothetical protein.	-	-	AK288766 (DDBJ, Best hit)	XP_002489292.1 (RefSeq)
Os10t0520100-00	60.3499	3.20874	1.43744	2.23226	0.0255975	0.999987	20.3333	197.439	3.43695	20.1905	Os10g0520100	Cyclin-like F-box domain containing protein.	-	Protein of unknown function DUF295 (IPR005174)	EU968190 (DDBJ)	B6TT75 (UniProt)
Os12t0594000-00	280.58	3.18856	1.57218	2.02812	0.042548	0.999987	36.148	1003.85	74.7536	7.57145	Os12g0594000	WD40 repeat-like domain containing protein.	Molecular Function: protein binding (GO:0005515)	WD40 repeat (IPR001680), WD40 repeat-like-containing domain (IPR011046), WD40/YVTN repeat-like-containing domain (IPR015943), WD40-repeat-containing domain (IPR017986), WD40 repeat, subgroup (IPR019781), WD40 repeat 2 (IPR019782), G-protein beta WD-40 repeat (IPR020472)	AK354406 (DDBJ)	Q1EPE0 (UniProt)
Os04t0607450-01	32.0057	3.17787	1.44624	2.19733	0.0279966	0.999987	6.77775	103.873	6.01466	11.3572	Os04g0607450	Non-protein coding transcript.	-	-	AK119992 (DDBJ, Best hit)	NONE
Os03t0820500-01	2925.07	3.17097	1.51224	2.09687	0.0360053	0.999987	239.481	10396.1	929.695	135.024	Os03g0820500	Actin depolymerizing factor, Actin-binding protein, Abiotic stress response	Biological Process: actin filament depolymerization (GO:0030042), Molecular Function: actin binding (GO:0003779), Cellular Component: intracellular (GO:0005622), Cellular Component: actin cytoskeleton (GO:0015629)	ADF-H/Gelsolin-like domain superfamily (IPR029006), ADF/Cofilin (IPR017904), Actin-depolymerising factor homology domain (IPR002108)	AK241081	Q84TB6
Os12t0168100-01	189.124	3.16913	1.40083	2.26232	0.0236778	0.999987	47.4443	660.508	28.3548	20.1905	Os12g0168100	Similar to AP2 domain containing protein RAP2.6 (Fragment).	Biological Process: regulation of transcription, DNA-dependent (GO:0006355), Molecular Function: DNA binding (GO:0003677), Molecular Function: sequence-specific DNA binding transcription factor activity (GO:0003700)	Pathogenesis-related transcriptional factor/ERF, DNA-binding (IPR001471), DNA-binding, integrase-type (IPR016177)	AK107125 (DDBJ, Best hit)	B8BND0 (UniProt)
Os04t0517100-01	498.426	3.16759	1.10013	2.87929	0.00398568	0.999987	163.796	417.079	36.088	1376.74	Os04g0517100	Similar to OSIGBa0145M07.4 protein.	Biological Process: regulation of transcription, DNA-dependent (GO:0006355), Molecular Function: DNA binding (GO:0003677), Molecular Function: protein binding (GO:0005515)	Homeodomain-like (IPR009057), Homeodomain-related (IPR012287), Myb, DNA-binding (IPR014778), Myb transcription factor (IPR015495), Transcription regulator HTH, Myb-type, DNA-binding (IPR017930)	AK111798 (DDBJ, Best hit)	Q01J53 (UniProt)
Os01t0795600-01	221.317	3.12194	0.92904	3.36039	0.000778327	0.483109	36.148	545.534	54.9912	248.596	Os01g0795600	Conserved hypothetical protein.	-	-	AK111059 (DDBJ, Best hit)	A2WVY5 (UniProt)
Os11t0168500-00	58.742	3.11604	1.49081	2.09017	0.0366023	0.999987	15.8148	202.989	8.59237	7.57145	Os11g0168500	Hypothetical conserved gene.	Biological Process: regulation of transcription, DNA-dependent (GO:0006355), Molecular Function: DNA binding (GO:0003677), Molecular Function: sequence-specific DNA binding transcription factor activity (GO:0003700)	Pathogenesis-related transcriptional factor/ERF, DNA-binding (IPR001471), DNA-binding, integrase-type (IPR016177)	CT837590 (DDBJ, Best hit)	NP_001147321.1 (RefSeq)
Os02t0764700-01	169.579	3.10903	0.973548	3.19351	0.00140557	0.649777	36.148	448.797	34.3695	159	Os02g0764700	Similar to Ethylene-responsive transcription factor 4 (Ethylene-responsive element binding factor 4) (Related to APETALA-2 protein 5) (EREBP-4) (AtERF4).	Biological Process: regulation of transcription, DNA-dependent (GO:0006355), Molecular Function: DNA binding (GO:0003677), Molecular Function: sequence-specific DNA binding transcription factor activity (GO:0003700)	Pathogenesis-related transcriptional factor/ERF, DNA-binding (IPR001471), DNA-binding, integrase-type (IPR016177)	AK107146 (DDBJ, Best hit)	NP_001147181.1 (RefSeq)
Os01t0944900-01	462.902	3.10597	1.38856	2.23683	0.0252974	0.999987	50.8331	1607.26	141.774	51.7382	Os01g0944900	Similar to Glucan endo-1, 3-beta-D-glucosidase.	-	-	AK058891 (DDBJ, Best hit)	Q1EMA5 (UniProt)
Os03t0648500-01	79.2432	3.1035	1.31678	2.35689	0.0184287	0.999987	4.5185	238.671	28.3548	45.4287	Os03g0648500	Cupredoxin domain containing protein.	Molecular Function: copper ion binding (GO:0005507), Molecular Function: electron carrier activity (GO:0009055)	Plastocyanin-like (IPR003245), Cupredoxin (IPR008972)	AK107766 (DDBJ, Best hit)	A2XV11 (UniProt)
Os02t0791500-02	141.478	3.09453	0.893405	3.46375	0.000532708	0.382358	24.8518	271.974	34.3695	234.715	Os02g0791500	Similar to UDP-glucuronic acid 4-epimerase.	Biological Process: carbohydrate metabolic process (GO:0005975), Biological Process: cellular metabolic process (GO:0044237), Molecular Function: nucleotide binding (GO:0000166), Molecular Function: catalytic activity (GO:0003824), Molecular Function: racemase and epimerase activity, acting on carbohydrates and derivatives (GO:0016857), Molecular Function: coenzyme binding (GO:0050662)	NAD-dependent epimerase/dehydratase (IPR001509), Nucleotide sugar epimerase (IPR008089), NAD(P)-binding domain (IPR016040)	AK069596 (DDBJ, Best hit)	Q304Y2 (UniProt)
Os12t0114000-01	127.714	3.08944	0.927808	3.32983	0.000868981	0.489252	27.111	291.797	26.6364	165.31	Os12g0114000	Conserved hypothetical protein.	-	-	AK063119 (DDBJ, Best hit)	B9G915 (UniProt)
Os02t0584800-01	2318.34	3.08251	1.00087	3.07983	0.00207121	0.783819	811.071	4342.86	168.41	3951.04	Os02g0584800	Heavy metal transport/detoxification protein domain containing protein.	Biological Process: metal ion transport (GO:0030001), Molecular Function: metal ion binding (GO:0046872)	Heavy metal-associated domain, HMA (IPR006121)	AK243499 (DDBJ, Best hit)	NP_001047262.1 (RefSeq)
Os09t0545999-00	49.9968	3.07679	1.54901	1.9863	0.0470005	0.999987	13.5555	173.651	7.73313	5.04763	Os09g0545999	Hypothetical protein.	-	-	FP098421 (DDBJ)	longestORF
Os03t0188500-01	650.25	3.07162	0.951326	3.22878	0.00124321	0.616518	70.0368	1505.77	206.217	818.979	Os03g0188500	Glutelin family protein.	-	-	AK107983 (DDBJ, Best hit)	longestORF
Os01t0864500-01	1636.67	3.06781	0.829949	3.69638	0.000218698	0.213035	402.147	3725.17	295.578	2123.79	Os01g0864500	Harpin-induced 1 domain containing protein.	Molecular Function: protein binding (GO:0005515)	Forkhead-associated (FHA) domain (IPR000253), Late embryogenesis abundant protein, LEA-14 (IPR004864)	AK068115 (DDBJ, Best hit)	A2WX99 (UniProt)
Os02t0713250-00	47.5228	3.05258	1.48734	2.05238	0.0401331	0.999987	18.074	153.035	2.57771	16.4048	Os02g0713250	Hypothetical conserved gene.	-	-	EU968736 (DDBJ)	Q6ZFU7 (UniProt)
Os05t0380900-01	3030.38	3.04611	1.05904	2.8763	0.00402369	0.999987	1101.38	3398.48	207.935	7413.71	Os05g0380900	Similar to Polcalcin Jun o 2 (Calcium-binding pollen allergen Jun o 2).	Molecular Function: calcium ion binding (GO:0005509)	Calcium-binding EF-hand (IPR002048), EF-hand-like domain (IPR011992), EF-Hand 1, calcium-binding site (IPR018247), EF-hand (IPR018248), EF-HAND 2 (IPR018249)	AK099962 (DDBJ, Best hit), AK067214 (DDBJ, Best hit)	B6UHY6 (UniProt)
Os06t0569500-01	1223.94	3.0364	1.38295	2.1956	0.0281207	0.999987	503.813	3823.49	28.3548	540.097	Os06g0569500	Ent-kaurene oxidase, Diterpenoid phytoalexin biosynthesis	Biological Process: oxidation-reduction process (GO:0055114), Molecular Function: iron ion binding (GO:0005506), Molecular Function: oxidoreductase activity, acting on paired donors, with incorporation or reduction of molecular oxygen (GO:0016705), Molecular Function: heme binding (GO:0020037)	Cytochrome P450 (IPR001128), Cytochrome P450, E-class, group I (IPR002401), Cytochrome P450, conserved site (IPR017972)	AY579214 (Xiushui 11), AK287607	Q6GZ42, Q0DBF4
Os09t0552600-01	67.1008	3.03111	1.25767	2.4101	0.015948	0.999987	22.5925	199.818	6.8739	39.1192	Os09g0552600	RmlC-like jelly roll fold domain containing protein.	Molecular Function: nutrient reservoir activity (GO:0045735)	Cupin 1 (IPR006045), Cupin, RmlC-type (IPR011051), RmlC-like jelly roll fold (IPR014710)	AK108700 (DDBJ, Best hit)	A2Z3V4 (UniProt)
Os01t0373700-01	22.8845	3.00802	1.32801	2.26506	0.023509	0.999987	6.77775	45.9897	3.43695	35.3334	Os01g0373700	Conserved hypothetical protein.	-	-	AK107857 (DDBJ, Best hit)	NP_001043070.1 (RefSeq)
Os01t0225000-00	161.258	3.00588	1.46956	2.04543	0.0408124	0.999987	18.074	559.806	53.2727	13.881	Os01g0225000	Mitochondrial carrier protein domain containing protein.	Biological Process: transport (GO:0006810), Biological Process: transmembrane transport (GO:0055085), Cellular Component: mitochondrial inner membrane (GO:0005743), Molecular Function: binding (GO:0005488)	Mitochondrial carrier protein (IPR002067), Mitochondrial substrate/solute carrier (IPR018108), Mitochondrial carrier domain (IPR023395)	BT041596 (DDBJ)	NP_001042456.1 (RefSeq)
Os06t0683100-01	78.1694	3.00243	1.47694	2.03287	0.042066	0.999987	15.8148	270.388	18.9032	7.57145	Os06g0683100	NAD(P)-binding domain containing protein.	Biological Process: cellular metabolic process (GO:0044237), Molecular Function: nucleotide binding (GO:0000166), Molecular Function: catalytic activity (GO:0003824), Molecular Function: coenzyme binding (GO:0050662)	NAD-dependent epimerase/dehydratase (IPR001509), NAD(P)-binding domain (IPR016040)	AK067955 (DDBJ, Best hit)	NP_001150871.1 (RefSeq)
Os05t0395400-00	82.5152	2.99817	1.23088	2.43579	0.0148594	0.999987	24.8518	255.322	12.0293	37.8573	Os05g0395400	Hypothetical protein.	-	-	CT836389 (DDBJ, Best hit)	longestORF
Os01t0304400-00	36.5745	2.99296	1.17294	2.55166	0.0107211	0.999987	11.2963	64.2271	5.15542	65.6192	Os01g0304400	Conserved hypothetical protein.	-	-	CT834995 (DDBJ, Best hit)	NP_001042839.1 (RefSeq)
Os04t0635100-00	22.6439	2.98116	1.47353	2.02314	0.0430583	0.999987	6.77775	13.4798	3.43695	66.8811	Os04g0635100	Similar to H0315F07.12 protein.	-	Protein of unknown function wound-induced (IPR022251)	EU958617 (DDBJ)	Q259Z0 (UniProt)
Os02t0740400-02	210.828	2.97348	1.41616	2.09968	0.0357571	0.999987	31.6295	727.907	63.5836	20.1905	Os02g0740400	Lipase, GDSL domain containing protein.	Biological Process: lipid metabolic process (GO:0006629), Molecular Function: hydrolase activity, acting on ester bonds (GO:0016788)	Lipase, GDSL (IPR001087)	AK070261 (DDBJ, Best hit), AK099325 (DDBJ, Best hit)	B6TGF9 (UniProt)
Os07t0491800-01	215.028	2.9631	1.38075	2.146	0.0318728	0.999987	20.3333	727.114	77.3313	35.3334	Os07g0491800	Similar to taxane 13-alpha-hydroxylase.	Biological Process: oxidation-reduction process (GO:0055114), Molecular Function: monooxygenase activity (GO:0004497), Molecular Function: iron ion binding (GO:0005506), Molecular Function: electron carrier activity (GO:0009055), Molecular Function: oxidoreductase activity, acting on paired donors, with incorporation or reduction of molecular oxygen (GO:0016705), Molecular Function: heme binding …	Cytochrome P450 (IPR001128), Cytochrome P450, B-class (IPR002397), Cytochrome P450, conserved site (IPR017972)	AK106952 (DDBJ, Best hit)	NP_001148166.1 (RefSeq)
Os01t0298400-01	29.0164	2.96139	1.2326	2.40255	0.016281	0.999987	4.5185	49.9544	8.59237	53.0002	Os01g0298400	Myb transcription factor domain containing protein.	Biological Process: regulation of transcription, DNA-dependent (GO:0006355), Molecular Function: DNA binding (GO:0003677), Molecular Function: protein binding (GO:0005515)	SANT domain, DNA binding (IPR001005), Homeodomain-like (IPR009057), Homeodomain-related (IPR012287), Myb, DNA-binding (IPR014778), Myb transcription factor (IPR015495), Transcription regulator HTH, Myb-type, DNA-binding (IPR017930)	AK241615 (DDBJ, Best hit)	D8L9I2 (UniProt)
Os05t0515200-01	92.8789	2.96056	1.39229	2.1264	0.0334698	0.999987	11.2963	311.62	30.9325	17.6667	Os05g0515200	Cytochrome P450 family protein.	Biological Process: oxidation-reduction process (GO:0055114), Molecular Function: iron ion binding (GO:0005506), Molecular Function: electron carrier activity (GO:0009055), Molecular Function: oxidoreductase activity, acting on paired donors, with incorporation or reduction of molecular oxygen (GO:0016705), Molecular Function: heme binding (GO:0020037)	Cytochrome P450 (IPR001128), Cytochrome P450, E-class, group I (IPR002401), Cytochrome P450, conserved site (IPR017972)	AK062293 (DDBJ, Best hit)	A5LFV4 (UniProt)
Os08t0205800-01	7742.21	2.95978	1.26037	2.34834	0.0188572	0.999987	674.386	25292.8	2852.67	2149.03	Os08g0205800	Hypothetical conserved gene.	-	-	AK062655 (DDBJ, Best hit)	B8BBZ6 (UniProt)
Os06t0318800-01	5004.67	2.95831	1.14241	2.58955	0.00961024	0.999987	440.554	15008.5	1841.35	2728.25	Os06g0318800	Non-protein coding transcript.	-	-	AK062356 (DDBJ, Best hit)	NONE
Os06t0687200-01	29.9977	2.95709	1.39372	2.12173	0.0338605	0.999987	11.2963	80.8785	2.57771	25.2382	Os06g0687200	Putative RING E3 ubiquitin (Ub) ligase, Negative regulator of drought and salt stress responses, Positive factor of cold stress response	-	Zinc finger, RING/FYVE/PHD-type (IPR013083), Zinc finger, RING-type (IPR001841)	AK058749	Q653G4
Os04t0496950-01	195.049	2.929	1.08105	2.7094	0.00674047	0.999987	14.6851	433.731	75.6129	256.167	Os04g0496950	Non-protein coding transcript.	-	-	AK288976 (DDBJ, Best hit)	NONE
Os09t0129600-01	56.4917	2.92638	1.35971	2.15221	0.0313808	0.999987	16.9444	183.166	9.45161	16.4048	Os09g0129600	Conserved hypothetical protein.	-	-	AK241854 (DDBJ, Best hit)	A3BW85 (UniProt)
Os01t0631800-01	88.4193	2.92198	1.32018	2.21331	0.0268761	0.999987	29.3703	287.039	12.0293	25.2382	Os01g0631800	Conserved hypothetical protein.	-	-	AK069421 (DDBJ, Best hit)	A2WSX2 (UniProt)
Os01t0162500-01	139.286	2.90592	1.28817	2.25585	0.0240801	0.999987	22.5925	457.519	42.9619	34.0715	Os01g0162500	Leucine-rich repeat-containing N-terminal, type 2 domain containing protein.	-	Leucine-rich repeat-containing N-terminal, type 2 (IPR013210)	AK242779 (DDBJ, Best hit)	A2WKZ8 (UniProt)
Os03t0609500-01	204.279	2.9054	1.22782	2.36632	0.017966	0.999987	54.222	665.265	42.1026	55.524	Os03g0609500	LATERAL ORGAN BOUNDARIES DOMAIN (LBD) protein, Transcriptional activator, Regulation of heading date and yield	-	Lateral organ boundaries, LOB (IPR004883)	AK288002	Q75HN5
Os12t0629600-00	248.966	2.90401	1.23593	2.34966	0.0187906	0.999987	89.2404	793.72	28.3548	84.5479	Os12g0629600	Thaumatin-like protein.	-	Thaumatin, pathogenesis-related (IPR001938), Thaumatin, conserved site (IPR017949)	P31110 (UniProt)	P31110 (UniProt)
Os03t0693900-00	1869.04	2.90303	1.2435	2.33457	0.019566	0.999987	532.053	6228.44	349.71	365.953	Os03g0693900	Similar to Oxalate oxidase 1 (EC 1.2.3.4) (Germin).	Cellular Component: apoplast (GO:0048046), Molecular Function: manganese ion binding (GO:0030145), Molecular Function: nutrient reservoir activity (GO:0045735)	Germin (IPR001929), Cupin 1 (IPR006045), Cupin, RmlC-type (IPR011051), RmlC-like jelly roll fold (IPR014710), Germin, manganese binding site (IPR019780)	Q851K0 (UniProt)	Q851K0 (UniProt)
Os04t0604300-01	557.644	2.88996	1.12134	2.57723	0.00995965	0.999987	40.6665	1489.91	224.261	475.739	Os04g0604300	Similar to Xyloglucan endotransglucosylase/hydrolase protein 24 precursor (EC 2.4.1.207) (At-XTH24) (XTH-24) (Meristem protein 5) (MERI-5 protein) (MERI5 protein) (Endo-xyloglucan transferase) (Xyloglucan endo-1, 4-beta-D-glucanase).	Biological Process: carbohydrate metabolic process (GO:0005975), Biological Process: cellular glucan metabolic process (GO:0006073), Cellular Component: cell wall (GO:0005618), Cellular Component: apoplast (GO:0048046), Molecular Function: hydrolase activity, hydrolyzing O-glycosyl compounds (GO:0004553), Molecular Function: xyloglucan:xyloglucosyl transferase activity (GO:0016762)	Glycoside hydrolase, family 16 (IPR000757), Glycoside hydrolase, family 16, active site (IPR008263), Concanavalin A-like lectin/glucanase (IPR008985), Xyloglucan endo-transglycosylase, C-terminal (IPR010713), Concanavalin A-like lectin/glucanase, subgroup (IPR013320), Xyloglucan endotransglucosylase/hydrolase (IPR016455)	AK070734 (DDBJ, Best hit)	Q8W4U8 (UniProt)
Os08t0374600-00	373.363	2.8899	1.42858	2.02292	0.0430816	0.999987	30.4999	1271.85	146.93	44.1668	Os08g0374600	Similar to Receptor kinase-like protein.	Biological Process: protein phosphorylation (GO:0006468), Molecular Function: protein kinase activity (GO:0004672), Molecular Function: protein tyrosine kinase activity (GO:0004713), Molecular Function: ATP binding (GO:0005524), Molecular Function: transferase activity, transferring phosphorus-containing groups (GO:0016772)	Protein kinase, catalytic domain (IPR000719), Serine-threonine/tyrosine-protein kinase (IPR001245), Protein kinase-like domain (IPR011009), Tyrosine-protein kinase, catalytic domain (IPR020635)	ab initio prediction	Q84PD4 (UniProt)
Os05t0494600-01	97.4439	2.88641	1.28276	2.25017	0.0244385	0.999987	18.074	315.585	28.3548	27.762	Os05g0494600	Similar to Circadian clock coupling factor ZGT.	-	F-box domain, Skp2-like (IPR022364)	AK108158 (DDBJ, Best hit)	Q94FM9 (UniProt)
Os09t0412300-01	605.436	2.87829	1.0511	2.73837	0.00617442	0.999987	116.351	1799.94	173.566	331.882	Os09g0412300	Similar to Calmodulin-like protein.	-	-	AK243313 (DDBJ, Best hit)	B6TXW9 (UniProt)
Os03t0287400-01	41.4685	2.87358	1.34454	2.13722	0.0325805	0.999987	15.8148	120.525	4.29619	25.2382	Os03g0287400	Similar to LOB domain protein 4.	-	Lateral organ boundaries, LOB (IPR004883)	AK072515 (DDBJ, Best hit)	NP_001147202.1 (RefSeq)
Os05t0526700-01	181.142	2.87174	1.27101	2.25942	0.0238575	0.999987	37.2776	597.074	49.8358	40.3811	Os05g0526700	Harpin-induced 1 domain containing protein.	-	Late embryogenesis abundant protein, LEA-14 (IPR004864)	AK108457 (DDBJ, Best hit)	NP_001147657.1 (RefSeq)
Os03t0330200-00	73.5903	2.87104	1.31838	2.1777	0.0294287	0.999987	11.2963	236.292	24.0586	22.7144	Os03g0330200	2, 3-bisphosphoglycerate-independent phosphoglycerate mutase (EC 5.4.2.1) (Phosphoglyceromutase) (BPG-independent PGAM) (PGAM-I).	Biological Process: glucose catabolic process (GO:0006007), Biological Process: metabolic process (GO:0008152), Cellular Component: cytoplasm (GO:0005737), Molecular Function: catalytic activity (GO:0003824), Molecular Function: phosphoglycerate mutase activity (GO:0004619), Molecular Function: manganese ion binding (GO:0030145), Molecular Function: metal ion binding (GO:0046872)	Phosphoglycerate mutase, 2, 3-bisphosphoglycerate-independent (IPR005995), Metalloenzyme (IPR006124), BPG-independent PGAM, N-terminal (IPR011258), Alkaline phosphatase-like, alpha/beta/alpha (IPR017849), Alkaline-phosphatase-like, core domain (IPR017850)	EU964077 (DDBJ)	P35493 (UniProt)
Os07t0680600-01	1320.66	2.86894	1.27217	2.25516	0.0241236	0.999987	576.109	689.053	60.1466	3957.34	Os07g0680600	Protein of unknown function DUF3133 domain containing protein.	-	Protein of unknown function DUF3133 (IPR021480)	AK103060 (DDBJ, Best hit)	A2YPZ6 (UniProt)
Os01t0276900-01	306.34	2.83879	1.24973	2.27153	0.023115	0.999987	49.7035	1000.67	100.531	74.4526	Os01g0276900	Conserved hypothetical protein.	-	-	AK105130 (DDBJ, Best hit)	A2WNF6 (UniProt)
Os01t0663051-00	112.375	2.831	1.41716	1.99765	0.0457543	0.999987	15.8148	379.019	39.5249	15.1429	Os01g0663051	Similar to SANT/MYB protein.	Molecular Function: DNA binding (GO:0003677), Molecular Function: protein binding (GO:0005515)	SANT domain, DNA binding (IPR001005), Homeodomain-like (IPR009057), Myb, DNA-binding (IPR014778)	CT834958 (DDBJ, Best hit)	NP_001148292.1 (RefSeq)
Os01t0498300-01	543.989	2.82934	0.952315	2.97102	0.00296816	0.881942	203.333	728.7	65.302	1178.62	Os01g0498300	Glycosyltransferase AER61, uncharacterized domain containing protein.	Molecular Function: transferase activity, transferring glycosyl groups (GO:0016757)	Glycosyltransferase AER61, uncharacterised (IPR007657)	AK069247 (DDBJ, Best hit)	B6SS11 (UniProt)
Os01t0921000-01	153.621	2.82685	1.41361	1.99974	0.0455279	0.999987	22.5925	520.953	53.2727	17.6667	Os01g0921000	Nucleotide-diphospho-sugar transferase domain containing protein.	-	Nucleotide-diphospho-sugar transferase (IPR005069)	AK071688 (DDBJ, Best hit)	B8A8F3 (UniProt)
Os02t0191600-00	80.2996	2.82648	1.39794	2.02189	0.0431875	0.999987	22.5925	268.802	17.1847	12.6191	Os02g0191600	Basic-leucine zipper (bZIP) transcription factor domain containing protein.	Biological Process: regulation of transcription, DNA-dependent (GO:0006355), Molecular Function: sequence-specific DNA binding transcription factor activity (GO:0003700), Molecular Function: sequence-specific DNA binding (GO:0043565), Molecular Function: protein dimerization activity (GO:0046983)	Basic-leucine zipper (bZIP) transcription factor (IPR004827), Basic leucine zipper (IPR011700)	CT835362 (DDBJ, Best hit)	NP_001046158.2 (RefSeq)
Os07t0573000-01	24.0901	2.82642	1.27718	2.21302	0.0268962	0.999987	6.77775	36.4746	5.15542	47.9525	Os07g0573000	Conserved hypothetical protein.	-	-	AK120026 (DDBJ, Best hit)	A3BLD8 (UniProt)
Os02t0767800-00	56.0642	2.80474	1.06322	2.63798	0.00834024	0.999987	9.037	105.459	18.9032	90.8574	Os02g0767800	Similar to DNA binding protein.	Biological Process: regulation of transcription, DNA-dependent (GO:0006355), Molecular Function: DNA binding (GO:0003677), Molecular Function: sequence-specific DNA binding transcription factor activity (GO:0003700)	Pathogenesis-related transcriptional factor/ERF, DNA-binding (IPR001471), DNA-binding, integrase-type (IPR016177)	BT037212 (DDBJ)	NP_001150968.1 (RefSeq)
Os01t0946700-01	234.471	2.80164	1.27797	2.19225	0.0283614	0.999987	90.37	755.659	27.4956	64.3573	Os01g0946700	Similar to Glucan endo-1, 3-beta-glucosidase GV (EC 3.2.1.39) ((1->3)-beta-glucan endohydrolase GV) ((1->3)-beta-glucanase isoenzyme GV) (Beta-1, 3- endoglucanase GV).	Biological Process: carbohydrate metabolic process (GO:0005975), Molecular Function: catalytic activity (GO:0003824), Molecular Function: hydrolase activity, hydrolyzing O-glycosyl compounds (GO:0004553), Molecular Function: cation binding (GO:0043169)	Glycoside hydrolase, family 17 (IPR000490), Glycoside hydrolase, subgroup, catalytic domain (IPR013781), Glycoside hydrolase, superfamily (IPR017853)	AK069096 (DDBJ, Best hit)	Q8W264 (UniProt)
Os06t0553001-00	289.372	2.79169	1.18265	2.36055	0.0182479	0.999987	90.37	916.623	55.8504	94.6431	Os06g0553001	Conserved hypothetical protein.	-	-	EU972049 (DDBJ)	B6U484 (UniProt)
Os06t0203000-01	150.916	2.78599	1.04175	2.67435	0.00748744	0.999987	16.9444	345.716	59.2874	181.715	Os06g0203000	Hypothetical protein.	-	-	AK108437 (DDBJ, Best hit)	longestORF
Os12t0136300-01	50.0807	2.75794	1.17645	2.3443	0.0190627	0.999987	6.77775	122.904	18.9032	51.7382	Os12g0136300	Hypothetical protein.	-	-	AK106901 (DDBJ, Best hit)	longestORF
Os03t0327100-01	3529.9	2.73828	0.890203	3.07602	0.00209785	0.783819	1037	8933.9	803.387	3345.32	Os03g0327100	Similar to CUC1.	Biological Process: regulation of transcription, DNA-dependent (GO:0006355), Molecular Function: DNA binding (GO:0003677)	No apical meristem (NAM) protein (IPR003441)	AK065989 (DDBJ, Best hit)	NP_001147731.1 (RefSeq)
Os01t0949500-01	4789.24	2.73283	0.891969	3.06381	0.00218535	0.794739	1761.09	6076.99	744.099	10574.8	Os01g0949500	Similar to Calmodulin (CaM).	Molecular Function: calcium ion binding (GO:0005509)	Calcium-binding EF-hand (IPR002048), EF-hand-like domain (IPR011992), EF-Hand 1, calcium-binding site (IPR018247), EF-hand (IPR018248), EF-HAND 2 (IPR018249)	AK070662 (DDBJ, Best hit), AK068769 (DDBJ, Best hit), AK104094 (DDBJ, Best hit), AK104159 (DDBJ, Best hit)	B6U518 (UniProt)
Os01t0972000-01	721.642	2.73158	0.939866	2.90635	0.0036567	0.999987	272.24	821.472	105.686	1687.17	Os01g0972000	Zinc finger, RING/FYVE/PHD-type domain containing protein.	Molecular Function: protein binding (GO:0005515), Molecular Function: zinc ion binding (GO:0008270)	Zinc finger, RING-type (IPR001841), Domain of unknown function DUF1117 (IPR010543), Zinc finger, RING/FYVE/PHD-type (IPR013083)	AK106003 (DDBJ, Best hit)	A2WZK8 (UniProt)
Os12t0510750-00	253.341	2.72053	0.935951	2.9067	0.00365265	0.999987	84.7219	612.139	48.9765	267.525	Os12g0510750	Conserved hypothetical protein.	-	-	ab initio prediction	Q2QQ11 (UniProt)
Os06t0637400-01	325.786	2.71539	1.31154	2.07038	0.0384165	0.999987	157.018	972.921	15.4663	157.739	Os06g0637400	Conserved hypothetical protein.	-	-	AK066059 (DDBJ, Best hit)	A2YFE2 (UniProt)
Os09t0378700-00	318.052	2.70749	1.07919	2.50883	0.0121133	0.999987	81.333	946.754	87.6422	156.477	Os09g0378700	Similar to ubiquitin-protein ligase.	Biological Process: protein ubiquitination (GO:0016567), Cellular Component: ubiquitin ligase complex (GO:0000151), Molecular Function: ubiquitin-protein ligase activity (GO:0004842), Molecular Function: binding (GO:0005488), Molecular Function: protein binding (GO:0005515)	Armadillo (IPR000225), U box domain (IPR003613), Armadillo-like helical (IPR011989), Zinc finger, RING/FYVE/PHD-type (IPR013083), Armadillo-type fold (IPR016024)	AK364294 (DDBJ)	NP_001147953.1 (RefSeq)
Os03t0661600-01	985.96	2.70438	1.31456	2.05725	0.0396623	0.999987	491.387	2828.37	33.5103	590.573	Os03g0661600	Similar to Alpha-amylase/trypsin inhibitor (Antifungal protein).	-	Thaumatin, pathogenesis-related (IPR001938), Thaumatin, conserved site (IPR017949)	AK058637 (DDBJ, Best hit)	O04364 (UniProt)
Os01t0845100-01	75.8341	2.70162	1.30743	2.06636	0.0387947	0.999987	6.77775	225.191	33.5103	37.8573	Os01g0845100	Protein of unknown function DUF668 family protein.	-	Protein of unknown function DUF668 (IPR007700)	AK106438 (DDBJ, Best hit)	B6SYK7 (UniProt)
Os01t0135700-01	3175.15	2.70106	0.860374	3.1394	0.00169292	0.710374	1186.11	5747.93	506.95	5259.63	Os01g0135700	Calmodulin-like protein, Calcium signalling during abiotic stress, Promotion of root growth and drought tolerance	Molecular Function: calcium ion binding (GO:0005509)	EF-hand domain pair (IPR011992), EF-hand domain (IPR002048), EF-Hand 1, calcium-binding site (IPR018247)	AK062711	Q5ZCK5
Os06t0219900-01	22.2697	2.69554	1.30535	2.065	0.0389232	0.999987	6.77775	31.7171	5.15542	45.4287	Os06g0219900	Similar to Phi-1 protein.	-	Phosphate-induced protein 1 (IPR006766)	AK058704 (DDBJ, Best hit)	B6UCF7 (UniProt)
Os12t0194900-01	24.3482	2.67149	1.32484	2.01646	0.0437518	0.999987	9.037	56.2978	4.29619	27.762	Os12g0194900	Similar to Amino acid carrier (Fragment).	-	Amino acid transporter, transmembrane (IPR013057)	AK069508 (DDBJ, Best hit)	NP_001147944.1 (RefSeq)
Os01t0278000-00	835.866	2.65673	1.07048	2.4818	0.0130721	0.999987	372.776	730.285	85.0645	2155.34	Os01g0278000	VQ domain containing protein.	-	VQ (IPR008889)	CT835506 (DDBJ, Best hit)	A2WNG2 (UniProt)
Os02t0570500-01	35.077	2.65576	1.33306	1.99222	0.0463465	0.999987	4.5185	95.9441	14.607	25.2382	Os02g0570500	Similar to Cytochrome P450 family protein, expressed.	Biological Process: oxidation-reduction process (GO:0055114), Molecular Function: iron ion binding (GO:0005506), Molecular Function: electron carrier activity (GO:0009055), Molecular Function: oxidoreductase activity, acting on paired donors, with incorporation or reduction of molecular oxygen (GO:0016705), Molecular Function: heme binding (GO:0020037)	Cytochrome P450 (IPR001128), Cytochrome P450, E-class, group I (IPR002401), Cytochrome P450, conserved site (IPR017972)	AK107418 (DDBJ, Best hit)	Q7XE29 (UniProt)
Os02t0667300-01	978.324	2.65104	0.873367	3.03543	0.00240194	0.818912	241.74	1014.95	295.578	2361.03	Os02g0667300	Alcohol dehydrogenase superfamily, zinc-containing protein.	-	-	AK058228 (DDBJ, Best hit), AK099066 (DDBJ, Best hit)	A2X842 (UniProt)
Os07t0585900-00	189.346	2.64657	1.09283	2.42175	0.015446	0.999987	51.9628	555.842	52.4135	97.167	Os07g0585900	Hypothetical conserved gene.	-	-	FP093392 (DDBJ)	Q8GRW3 (UniProt)
Os01t0740400-01	53.692	2.63836	1.10212	2.39389	0.0166708	0.999987	12.4259	53.919	17.1847	131.238	Os01g0740400	Protein of unknown function DUF1005 family protein.	-	Protein of unknown function DUF1005 (IPR010410)	AK110766 (DDBJ, Best hit)	A2WUW9 (UniProt)
Os04t0398600-02	54.6262	2.6338	1.29736	2.03013	0.0423434	0.999987	7.90738	161.757	22.3402	26.5001	Os04g0398600	Similar to Pectin-glucuronyltransferase.	Cellular Component: membrane (GO:0016020)	Exostosin-like (IPR004263)	AK107473 (DDBJ, Best hit)	Q01L35 (UniProt)
Os10t0499500-01	75.2737	2.61495	1.12675	2.32079	0.0202979	0.999987	18.074	50.7473	24.0586	208.215	Os10g0499500	Similar to Fertility restorer.	Molecular Function: binding (GO:0005488)	Pentatricopeptide repeat (IPR002885), Tetratricopeptide-like helical (IPR011990)	AK069398 (DDBJ, Best hit), AK065378 (DDBJ, Best hit)	Q2PPE6 (UniProt)
Os02t0740700-01	1535.63	2.61099	1.19063	2.19296	0.0283102	0.999987	443.943	4901.08	420.167	377.311	Os02g0740700	Matrix metalloproteinase, Plant development, Symplastic apoplastic transport	Biological Process: proteolysis (GO:0006508), Molecular Function: metalloendopeptidase activity (GO:0004222), Molecular Function: metallopeptidase activity (GO:0008237), Molecular Function: zinc ion binding (GO:0008270), Cellular Component: extracellular matrix (GO:0031012)	Metallopeptidase, catalytic domain superfamily (IPR024079), PGBD-like superfamily (IPR036365), Peptidase M10A (IPR021190), Peptidoglycan binding-like (IPR002477), Peptidase, metallopeptidase (IPR006026), Peptidase M10, metallopeptidase (IPR001818), Peptidase M10A, catalytic domain (IPR033739)	AK065964	Q6Z7S6
Os09t0522200-01	8166.05	2.60993	1.05792	2.46702	0.0136241	0.999987	625.812	11803.5	3971.39	16263.5	Os09g0522200	DRE-binding protein 1A.	Biological Process: regulation of transcription, DNA-dependent (GO:0006355), Molecular Function: DNA binding (GO:0003677), Molecular Function: sequence-specific DNA binding transcription factor activity (GO:0003700)	Pathogenesis-related transcriptional factor/ERF, DNA-binding (IPR001471), DNA-binding, integrase-type (IPR016177)	AK105599 (DDBJ, Best hit), AK071519 (DDBJ, Best hit)	Q64MA1 (UniProt)
Os04t0625200-00	250.296	2.59223	1.18363	2.19007	0.0285188	0.999987	85.8515	777.861	56.7097	80.7621	Os04g0625200	Phospholipid/glycerol acyltransferase family protein.	Biological Process: metabolic process (GO:0008152), Molecular Function: transferase activity, transferring acyl groups (GO:0016746)	Phospholipid/glycerol acyltransferase (IPR002123)	CT829911 (DDBJ, Best hit)	Q01K96 (UniProt)
Os12t0631600-01	419.661	2.57643	1.1237	2.29282	0.0218584	0.999987	157.018	1260.75	84.2052	176.667	Os12g0631600	Conserved hypothetical protein.	-	-	AK241940 (DDBJ, Best hit)	Q2QLR4 (UniProt)
Os12t0438600-01	1534.28	2.57139	1.19559	2.15074	0.0314971	0.999987	249.647	4794.03	634.117	459.335	Os12g0438600	Similar to chloride channel protein.	Biological Process: chloride transport (GO:0006821), Biological Process: transmembrane transport (GO:0055085), Cellular Component: membrane (GO:0016020), Molecular Function: ion channel activity (GO:0005216), Molecular Function: voltage-gated chloride channel activity (GO:0005247)	Chloride channel, voltage gated (IPR001807), Chloride channel, core (IPR014743)	AK101523 (DDBJ, Best hit), AK106430 (DDBJ, Best hit)	NP_001183936.1 (RefSeq)
Os10t0535800-01	757.799	2.5622	1.20214	2.13136	0.0330593	0.999987	207.851	2410.5	231.135	181.715	Os10g0535800	Protein of unknown function Cys-rich domain containing protein.	-	Uncharacterised protein family Cys-rich (IPR006461)	AK243468 (DDBJ, Best hit)	NP_974084.1 (RefSeq)
Os11t0114300-01	128.026	2.55248	1.04621	2.43973	0.0146983	0.999987	31.6295	344.13	42.9619	93.3812	Os11g0114300	Conserved hypothetical protein.	-	-	AK106364 (DDBJ, Best hit)	B9G915 (UniProt)
Os02t0669100-01	10813.4	2.55235	1.19872	2.12923	0.033235	0.999987	1510.31	33501.2	4789.39	3452.58	Os02g0669100	Dehydrin family protein.	Biological Process: response to stress (GO:0006950), Biological Process: response to water (GO:0009415)	Dehydrin (IPR000167)	AK070197 (DDBJ, Best hit)	B1NEV7 (UniProt)
Os09t0570850-00	45.1066	2.55184	1.14675	2.22529	0.0260618	0.999987	9.037	106.252	17.1847	47.9525	Os09g0570850	Similar to Histone H2B.	Biological Process: nucleosome assembly (GO:0006334), Cellular Component: nucleosome (GO:0000786), Cellular Component: nucleus (GO:0005634), Molecular Function: DNA binding (GO:0003677)	Histone H2B (IPR000558), Histone core (IPR007125), Histone-fold (IPR009072)	ab initio prediction	B6SGC3 (UniProt)
Os10t0490900-00	908.756	2.5508	1.25975	2.02485	0.0428827	0.999987	365.999	2921.93	164.114	182.977	Os10g0490900	Similar to Secretory protein.	-	Uncharacterised protein family, basic secretory protein (IPR007541)	CT835760 (DDBJ, Best hit)	B6TDW7 (UniProt)
Os12t0616500-00	370.536	2.53089	1.16936	2.16434	0.0304385	0.999987	175.092	1075.21	43.8211	188.024	Os12g0616500	Similar to cation proton exchanger.	Biological Process: cation transport (GO:0006812), Biological Process: transmembrane transport (GO:0055085), Cellular Component: integral to membrane (GO:0016021), Molecular Function: solute:hydrogen antiporter activity (GO:0015299)	Cation/H+ exchanger (IPR006153)	ab initio prediction	XP_002314350.1 (RefSeq)
Os08t0448100-01	96.9174	2.53057	0.921514	2.7461	0.00603079	0.999987	27.111	181.58	30.0733	148.905	Os08g0448100	Conserved hypothetical protein.	-	-	AK108891 (DDBJ, Best hit)	A2YVR4 (UniProt)
Os08t0168000-01	352.571	2.52771	1.029	2.45648	0.0140306	0.999987	80.2034	222.812	128.026	979.241	Os08g0168000	Similar to Sesquiterpene synthase.	Biological Process: metabolic process (GO:0008152), Molecular Function: magnesium ion binding (GO:0000287), Molecular Function: lyase activity (GO:0016829)	Terpene synthase-like (IPR001906), Terpene synthase, metal-binding domain (IPR005630), Terpenoid cylases/protein prenyltransferase alpha-alpha toroid (IPR008930), Terpenoid synthase (IPR008949)	AY518317 (DDBJ)	C5H3I7 (UniProt)
Os08t0477100-01	68.6387	2.52666	1.27215	1.98613	0.0470185	0.999987	30.4999	202.196	10.3108	31.5477	Os08g0477100	Similar to Latex allergen.	Biological Process: lipid metabolic process (GO:0006629), Biological Process: metabolic process (GO:0008152)	Patatin/Phospholipase A2-related (IPR002641), Acyl transferase/acyl hydrolase/lysophospholipase (IPR016035)	AK108679 (DDBJ, Best hit)	Q9FZ09 (UniProt)
Os12t0123800-01	348.085	2.51898	1.19794	2.10276	0.0354865	0.999987	45.185	1044.28	161.537	141.334	Os12g0123800	No apical meristem (NAM) protein domain containing protein.	Biological Process: regulation of transcription, DNA-dependent (GO:0006355), Molecular Function: DNA binding (GO:0003677)	No apical meristem (NAM) protein (IPR003441)	AK287666 (DDBJ, Best hit)	Q5CD17 (UniProt)
Os01t0609200-00	293.465	2.50041	1.14849	2.17713	0.0294706	0.999987	149.111	773.896	27.4956	223.358	Os01g0609200	Similar to Pleiotropic drug resistance protein 3.	Cellular Component: membrane (GO:0016020), Molecular Function: nucleotide binding (GO:0000166), Molecular Function: ATP binding (GO:0005524), Molecular Function: ATPase activity (GO:0016887), Molecular Function: nucleoside-triphosphatase activity (GO:0017111)	ABC transporter-like (IPR003439), ATPase, AAA+ type, core (IPR003593), ABC-2 type transporter (IPR013525), Plant PDR ABC transporter associated (IPR013581)	Q8GU92 (UniProt)	Q8GU92 (UniProt)
Os10t0510500-01	1626.86	2.49952	1.11393	2.24388	0.0248399	0.999987	229.314	4676.68	748.396	853.05	Os10g0510500	Auxin responsive SAUR protein family protein.	-	Auxin responsive SAUR protein (IPR003676)	AK068270 (DDBJ, Best hit), AK109491 (DDBJ, Best hit)	B6TBH1 (UniProt)
Os12t0555200-01	1883.47	2.48122	1.21741	2.03811	0.0415387	0.999987	843.83	5873.21	300.733	516.121	Os12g0555200	Similar to Probenazole-inducible protein PBZ1.	Biological Process: defense response (GO:0006952), Biological Process: response to biotic stimulus (GO:0009607)	Bet v I allergen (IPR000916), START-like domain (IPR023393)	AK070762 (DDBJ, Best hit), AK099157 (DDBJ, Best hit)	Q9LKJ8 (UniProt)
Os03t0170100-00	247.7	2.46434	1.08736	2.26635	0.0234301	0.999987	129.907	327.479	22.3402	511.073	Os03g0170100	Conserved hypothetical protein.	-	-	CT835103 (DDBJ, Best hit)	NP_001049105.1 (RefSeq)
Os11t0599101-01	32.8066	2.4596	1.24123	1.98158	0.0475262	0.999987	9.037	83.2573	11.1701	27.762	Os11g0599101	Domain of unknown function DUF629 domain containing protein.	Molecular Function: binding (GO:0005488)	Domain of unknown function DUF629 (IPR006865), Tetratricopeptide-like helical (IPR011990)	AK287852 (DDBJ, Best hit)	Q2R1N1 (UniProt)
Os02t0584700-01	502.54	2.45681	0.837643	2.933	0.00335706	0.95379	181.87	1033.98	128.026	666.288	Os02g0584700	Heavy metal transport/detoxification protein domain containing protein.	Biological Process: metal ion transport (GO:0030001), Molecular Function: metal ion binding (GO:0046872)	Heavy metal-associated domain, HMA (IPR006121)	AK241562 (DDBJ, Best hit)	NP_001152411.1 (RefSeq)
Os01t0121500-01	163.332	2.43167	1.23111	1.97519	0.0482464	0.999987	72.296	497.958	30.0733	53.0002	Os01g0121500	Conserved hypothetical protein.	-	-	AK107776 (DDBJ, Best hit)	A2WK24 (UniProt)
Os07t0589600-00	101.692	2.42023	0.98043	2.46854	0.0135666	0.999987	38.4073	231.535	25.7771	111.048	Os07g0589600	Conserved hypothetical protein.	-	-	AK375672 (DDBJ)	Q7EZ23 (UniProt)
Os01t0955100-01	1618.95	2.39721	0.870405	2.75413	0.00588481	0.999987	475.572	3836.18	557.645	1606.41	Os01g0955100	Similar to Calmodulin-like protein (Fragment).	Molecular Function: calcium ion binding (GO:0005509)	Calcium-binding EF-hand (IPR002048), EF-hand-like domain (IPR011992), EF-Hand 1, calcium-binding site (IPR018247), EF-hand (IPR018248), EF-HAND 2 (IPR018249)	AK062671 (DDBJ, Best hit)	D2CIU9 (UniProt)
Os09t0466400-01	209.588	2.39445	0.857133	2.79356	0.00521316	0.999987	79.0738	321.928	54.9912	382.358	Os09g0466400	Zinc finger homeodomain (ZF-HD) class homeobox transcription factor, Rice morphogenesis, Modulation of leaf rolling	Molecular Function: DNA binding (GO:0003677)	ZF-HD homeobox protein, Cys/His-rich dimerisation domain (IPR006456), Homeobox domain-like (IPR009057), Homeodomain, ZF-HD class (IPR006455)	AK108246	Q6YXH5
Os06t0570900-00	127.281	2.38145	1.17564	2.02566	0.0427998	0.999987	33.8888	376.64	48.1173	50.4763	Os06g0570900	Helix-loop-helix DNA-binding domain containing protein.	-	Helix-loop-helix DNA-binding (IPR011598)	AK361666 (DDBJ)	Q5Z610 (UniProt)
Os11t0312220-00	92.8082	2.38026	1.20064	1.98249	0.0474244	0.999987	46.3146	256.908	13.7478	54.2621	Os11g0312220	Adenylate kinase B (EC 2.7.4.3) (ATP-AMP transphosphorylase).	Biological Process: nucleobase-containing compound metabolic process (GO:0006139), Biological Process: nucleotide phosphorylation (GO:0046939), Molecular Function: adenylate kinase activity (GO:0004017), Molecular Function: ATP binding (GO:0005524), Molecular Function: phosphotransferase activity, phosphate group as acceptor (GO:0016776), Molecular Function: nucleotide kinase activity (GO:0019201…	Adenylate kinase (IPR000850), Adenylate kinase, subfamily (IPR006259), Adenylate kinase, active site lid domain (IPR007862)	CU405827 (DDBJ, Best hit)	Q08480 (UniProt)
Os04t0185600-00	33.3946	2.3663	1.20235	1.96806	0.0490613	0.999987	7.90738	75.328	13.7478	36.5953	Os04g0185600	General substrate transporter domain containing protein.	Biological Process: phosphate ion transport (GO:0006817), Biological Process: transmembrane transport (GO:0055085), Cellular Component: integral to membrane (GO:0016021), Molecular Function: inorganic phosphate transmembrane transporter activity (GO:0005315), Molecular Function: transmembrane transporter activity (GO:0022857)	Phosphate permease (IPR004738), General substrate transporter (IPR005828), Major facilitator superfamily domain, general substrate transporter (IPR016196), Major facilitator superfamily domain (IPR020846)	AY569610 (DDBJ, Best hit)	Q01MX0 (UniProt)
Os12t0207500-00	56.0126	2.36379	1.08768	2.17325	0.0297615	0.999987	23.7221	126.868	12.8886	60.5716	Os12g0207500	Similar to ATP synthase subunit beta.	Biological Process: ATP synthesis coupled proton transport (GO:0015986), Biological Process: ATP hydrolysis coupled proton transport (GO:0015991), Biological Process: proton transport (GO:0015992), Biological Process: ATP metabolic process (GO:0046034), Cellular Component: proton-transporting two-sector ATPase complex (GO:0016469), Cellular Component: proton-transporting two-sector ATPase complex…	ATPase, F1/V1/A1 complex, alpha/beta subunit, nucleotide-binding domain (IPR000194), ATPase, F1/V1/A1 complex, alpha/beta subunit, C-terminal (IPR000793), ATPase, AAA+ type, core (IPR003593), ATPase, F1 complex, beta subunit (IPR005722), ATPase, F1/A1 complex, alpha/beta subunit, N-terminal (IPR018118), ATPase, alpha/beta subunit, nucleotide-binding domain, active site (IPR020003), ATPase, F1 com…	ab initio prediction	Q2QW50 (UniProt)
Os02t0603700-00	44.0263	2.35745	1.1363	2.07467	0.038017	0.999987	20.3333	90.3936	8.59237	56.7859	Os02g0603700	Hypothetical conserved gene.	-	-	EU967153 (DDBJ)	NP_001173068.1 (RefSeq)
Os01t0639600-01	1207.1	2.35249	1.00455	2.34182	0.0191899	0.999987	406.665	3339.81	384.079	697.835	Os01g0639600	Protein of unknown function DUF1645 family protein.	-	Protein of unknown function DUF1645 (IPR012442)	AK067056 (DDBJ, Best hit)	A2WT21 (UniProt)
Os02t0758200-01	250.793	2.34142	0.941891	2.48587	0.0129234	0.999987	88.1108	616.897	77.3313	220.834	Os02g0758200	Conserved hypothetical protein.	-	-	AK111266 (DDBJ, Best hit)	A3ABJ7 (UniProt)
Os07t0179300-00	174.946	2.33817	0.987671	2.36735	0.0179158	0.999987	63.259	444.039	52.4135	140.072	Os07g0179300	Methyltransferase type 11 domain containing protein.	Biological Process: metabolic process (GO:0008152), Molecular Function: methyltransferase activity (GO:0008168)	Methyltransferase type 11 (IPR013216)	DQ514526 (DDBJ, Best hit)	B6TYV2 (UniProt)
Os03t0218400-01	5354.36	2.32784	1.11969	2.079	0.0376171	0.999987	2076.25	16025	1481.32	1834.81	Os03g0218400	Similar to Hexose transporter.	Biological Process: transport (GO:0006810), Biological Process: transmembrane transport (GO:0055085), Cellular Component: membrane (GO:0016020), Cellular Component: integral to membrane (GO:0016021), Molecular Function: transporter activity (GO:0005215), Molecular Function: transmembrane transporter activity (GO:0022857), Molecular Function: substrate-specific transmembrane transporter activity (…	Sugar/inositol transporter (IPR003663), General substrate transporter (IPR005828), Sugar transporter, conserved site (IPR005829), Major facilitator superfamily domain, general substrate transporter (IPR016196), Major facilitator superfamily domain (IPR020846)	AK099306 (DDBJ, Best hit), AK069202 (DDBJ, Best hit)	Q6VEF2 (UniProt)
Os02t0758000-01	373.322	2.32594	1.06046	2.19334	0.0282831	0.999987	100.537	1050.63	147.789	194.334	Os02g0758000	Similar to Low molecular weight heat shock protein precursor (Mitochondrial small heat shock protein 22).	-	Heat shock protein Hsp20 (IPR002068), HSP20-like chaperone (IPR008978)	AK105464 (DDBJ, Best hit), AK064389 (DDBJ, Best hit), AK074003 (DDBJ, Best hit)	E5D3K1 (UniProt)
Os09t0379600-00	743.444	2.32256	1.08058	2.14936	0.0316055	0.999987	311.777	2136.14	183.877	341.977	Os09g0379600	Similar to Homeobox-leucine zipper protein HOX25.	Biological Process: regulation of transcription, DNA-dependent (GO:0006355), Cellular Component: nucleus (GO:0005634), Molecular Function: transcription regulatory region sequence-specific DNA binding (GO:0000976), Molecular Function: DNA binding (GO:0003677), Molecular Function: sequence-specific DNA binding transcription factor activity (GO:0003700), Molecular Function: protein binding (GO:0005…	Helix-turn-helix motif, lambda-like repressor (IPR000047), Homeobox (IPR001356), Leucine zipper, homeobox-associated (IPR003106), Homeodomain-like (IPR009057), Homeodomain-related (IPR012287), Homeobox, conserved site (IPR017970)	CT837895 (DDBJ, Best hit)	A3BYC1 (UniProt)
Os03t0642300-00	53.4939	2.32214	1.16695	1.98993	0.046599	0.999987	12.4259	137.969	23.1994	40.3811	Os03g0642300	Protein kinase-like domain containing protein.	Biological Process: protein phosphorylation (GO:0006468), Molecular Function: protein kinase activity (GO:0004672), Molecular Function: protein serine/threonine kinase activity (GO:0004674), Molecular Function: ATP binding (GO:0005524), Molecular Function: transferase activity, transferring phosphorus-containing groups (GO:0016772)	Protein kinase, catalytic domain (IPR000719), Serine/threonine-protein kinase, catalytic domain (IPR002290), Serine/threonine-protein kinase, active site (IPR008271), Protein kinase-like domain (IPR011009), Serine/threonine-protein kinase-like domain (IPR017442)	BT085965 (DDBJ)	NP_001106051.1 (RefSeq)
Os05t0476700-01	2765.87	2.3115	0.893787	2.58619	0.00970445	0.999987	1130.75	2617.45	724.337	6590.95	Os05g0476700	U-box E3ubiquitin ligase, Positive regulation of cold stress response	Biological Process: protein ubiquitination (GO:0016567), Molecular Function: ubiquitin-protein transferase activity (GO:0004842), Molecular Function: binding (GO:0005488), Molecular Function: protein binding (GO:0005515)	Zinc finger, RING/FYVE/PHD-type (IPR013083), U box domain (IPR003613), Armadillo-type fold (IPR016024), Armadillo-like helical (IPR011989), Armadillo (IPR000225)	XM_015782045.1, AK099529 (truncated)	Q75GN8
Os01t0699600-01	1426.7	2.30544	0.799767	2.88264	0.00394357	0.999987	381.813	2375.61	578.267	2371.13	Os01g0699600	Mitogen-activated protein kinase kinase kinase (MAPKKK), Negative regulation of seed dormancy	Biological Process: protein phosphorylation (GO:0006468), Molecular Function: protein kinase activity (GO:0004672), Molecular Function: ATP binding (GO:0005524)	Protein kinase-like domain superfamily (IPR011009), Protein kinase domain (IPR000719), Protein kinase, ATP binding site (IPR017441), Serine/threonine-protein kinase, active site (IPR008271)	AK105196 (truncated), XM_015783536.2	XP_015639022.1
Os01t0793900-01	1285.14	2.29449	1.05939	2.16586	0.0303218	0.999987	729.738	1344.8	140.915	2925.1	Os01g0793900	Conserved hypothetical protein.	-	-	AK062811 (DDBJ, Best hit)	A2WVX8 (UniProt)
Os01t0882400-01	56.3069	2.29433	1.14936	1.99617	0.0459152	0.999987	15.8148	146.691	22.3402	40.3811	Os01g0882400	Protein of unknown function DUF679 domain containing protein.	-	Protein of unknown function DUF679 (IPR007770)	AK108538 (DDBJ, Best hit)	A3A091 (UniProt)
Os08t0402500-01	126.281	2.28689	0.922691	2.4785	0.0131935	0.999987	54.222	176.823	31.7918	242.286	Os08g0402500	Protein of unknown function DUF761, plant domain containing protein.	-	Protein of unknown function DUF761, plant (IPR008480)	AK108881 (DDBJ, Best hit)	A2YV12 (UniProt)
Os08t0472800-01	599.449	2.26823	1.0976	2.06654	0.0387776	0.999987	229.314	1744.44	183.018	241.025	Os08g0472800	Cytochrome P450 family protein.	Biological Process: oxidation-reduction process (GO:0055114), Molecular Function: iron ion binding (GO:0005506), Molecular Function: electron carrier activity (GO:0009055), Molecular Function: oxidoreductase activity, acting on paired donors, with incorporation or reduction of molecular oxygen (GO:0016705), Molecular Function: heme binding (GO:0020037)	Cytochrome P450 (IPR001128), Cytochrome P450, E-class, group I (IPR002401), Cytochrome P450, conserved site (IPR017972)	AK120757 (DDBJ, Best hit)	Q6ZDE3 (UniProt)
Os05t0496100-00	92.6237	2.25567	1.02523	2.20016	0.0277957	0.999987	23.7221	218.055	40.3841	88.3336	Os05g0496100	Translation initiation factor eIF3 subunit domain containing protein.	-	Translation initiation factor eIF3 subunit (IPR013906), Eukaryotic translation initiation factor 3-like domain (IPR023194)	ab initio prediction	NP_001055936.1 (RefSeq)
Os02t0682300-01	979.256	2.25379	0.917951	2.45524	0.014079	0.999987	345.665	2436.66	333.384	801.312	Os02g0682300	RING-type E3 ligase, Negative regulation of cuticular wax biosynthesis, Drought stress response	-	Zinc finger, RING/FYVE/PHD-type (IPR013083), Zinc finger, RING-type (IPR001841)	AK107937	Q6EU38
Os10t0568900-01	1265.26	2.23066	1.07001	2.08472	0.0370947	0.999987	368.258	3611.78	520.698	560.287	Os10g0568900	Similar to Catalytic/ hydrolase.	Biological Process: metabolic process (GO:0008152), Molecular Function: catalytic activity (GO:0003824)	Haloacid dehalogenase-like hydrolase (IPR005834), HAD-like domain (IPR023214)	AK103251 (DDBJ, Best hit)	B6T3S1 (UniProt)
Os04t0685300-02	6630.56	2.19214	0.767503	2.8562	0.0042874	0.999987	2332.68	10518.2	2429.06	11242.3	Os04g0685300	Harpin-induced 1 domain containing protein.	-	-	AK070446 (DDBJ, Best hit), AK104363 (DDBJ, Best hit)	Q259U5 (UniProt)
Os09t0385700-01	147.874	2.17869	1.00266	2.17291	0.0297871	0.999987	77.9441	162.55	29.2141	321.787	Os09g0385700	Zinc finger, AN1-type domain containing protein.	Molecular Function: zinc ion binding (GO:0008270)	Zinc finger, AN1-type (IPR000058)	AK065210 (DDBJ, Best hit)	Q6H595 (UniProt)
Os04t0376200-00	115.235	2.1775	1.02318	2.12817	0.0333227	0.999987	28.2406	103.873	54.9912	273.834	Os04g0376200	Conserved hypothetical protein.	-	-	ab initio prediction	NP_001173900.1 (RefSeq)
Os03t0292100-01	4886.48	2.16552	0.783885	2.76255	0.00573526	0.999987	2069.47	8282.91	1493.35	7700.17	Os03g0292100	Hypothetical conserved gene.	Biological Process: protein dephosphorylation (GO:0006470), Cellular Component: protein serine/threonine phosphatase complex (GO:0008287), Molecular Function: catalytic activity (GO:0003824), Molecular Function: protein serine/threonine phosphatase activity (GO:0004722)	Protein phosphatase 2C, manganese/magnesium aspartate binding site (IPR000222), Protein phosphatase 2C-like (IPR001932), Protein phosphatase 2C (IPR015655)	AK287695 (DDBJ, Best hit)	A3F4K2 (UniProt)
Os01t0908301-01	205.568	2.15914	0.938248	2.30125	0.0213775	0.999987	93.7589	206.161	56.7097	465.644	Os01g0908301	Non-protein coding transcript.	-	-	AK111667 (DDBJ, Best hit)	NONE
Os04t0414500-01	310.944	2.15144	0.95584	2.25084	0.0243958	0.999987	100.537	769.139	128.026	246.072	Os04g0414500	Similar to H0622F05.2 protein.	-	-	AK121479 (DDBJ, Best hit)	Q01L94 (UniProt)
Os01t0121600-01	460.863	2.11716	0.933467	2.26806	0.0233258	0.999987	248.518	966.578	97.0938	531.263	Os01g0121600	Conserved hypothetical protein.	-	-	AK243657 (DDBJ, Best hit)	NP_001041877.2 (RefSeq)
Os02t0259900-01	88.1228	2.10951	0.966662	2.18227	0.0290899	0.999987	29.3703	183.959	36.9472	102.215	Os02g0259900	Conserved hypothetical protein.	-	-	AK063689 (DDBJ, Best hit)	B9F4V8 (UniProt)
Os03t0634400-01	2992.67	2.09828	0.891068	2.35479	0.0185332	0.999987	971.478	7046.74	1294.87	2657.58	Os03g0634400	Serine/threonine protein kinase domain containing protein.	Biological Process: protein phosphorylation (GO:0006468), Biological Process: signal transduction (GO:0007165), Molecular Function: protein kinase activity (GO:0004672), Molecular Function: protein serine/threonine kinase activity (GO:0004674), Molecular Function: protein tyrosine kinase activity (GO:0004713), Molecular Function: ATP binding (GO:0005524), Molecular Function: transferase activity,…	Protein kinase, catalytic domain (IPR000719), Serine/threonine-protein kinase, catalytic domain (IPR002290), NAF domain (IPR004041), Serine/threonine-protein kinase, active site (IPR008271), Protein kinase-like domain (IPR011009), Protein kinase, ATP binding site (IPR017441), Serine/threonine-protein kinase-like domain (IPR017442), NAF/FISL domain (IPR018451), Tyrosine-protein kinase, catalytic d…	AK111510 (DDBJ, Best hit)	Q75GK4 (UniProt)
Os02t0191300-01	3295.78	2.09644	1.03312	2.02924	0.0424343	0.999987	1277.61	9093.28	1220.98	1591.27	Os02g0191300	Similar to Amino acid transporter-like protein.	-	Amino acid transporter, transmembrane (IPR013057)	AK069748 (DDBJ, Best hit)	B6TE03 (UniProt)
Os03t0187550-01	102.286	2.08741	0.903082	2.31143	0.020809	0.999987	38.4073	169.686	39.5249	161.524	Os03g0187550	Hypothetical gene.	-	-	AK288840 (DDBJ, Best hit)	longestORF
Os04t0266900-01	517.937	2.08082	1.04769	1.98611	0.0470212	0.999987	230.444	1413	165.833	262.477	Os04g0266900	Transketolase C-terminal-like domain containing protein.	Biological Process: metabolic process (GO:0008152), Molecular Function: catalytic activity (GO:0003824), Molecular Function: transketolase activity (GO:0004802)	Transketolase, N-terminal (IPR005474), Transketolase-like, pyrimidine-binding domain (IPR005475), Transketolase, C-terminal (IPR005476), Transketolase, bacterial-like (IPR005478), Transketolase, C-terminal/Pyruvate-ferredoxin oxidoreductase, domain II (IPR009014), Transketolase-like, C-terminal (IPR015941)	AK069447 (DDBJ, Best hit)	Q01LW1 (UniProt)
Os01t0934100-01	6680.36	2.06592	0.842641	2.45172	0.0142175	0.999987	3308.67	8197.28	1843.06	13372.4	Os01g0934100	C2 calcium-dependent membrane targeting domain containing protein.	Molecular Function: protein binding (GO:0005515)	C2 calcium-dependent membrane targeting (IPR000008), C2 calcium/lipid-binding domain, CaLB (IPR008973)	AK100995 (DDBJ, Best hit), AK120801 (DDBJ, Best hit)	NP_001149536.1 (RefSeq)
Os03t0331700-02	3156.05	2.05574	0.821711	2.50178	0.0123571	0.999987	953.404	6158.66	1494.21	4017.92	Os03g0331700	Similar to cDNA clone:002-120-A09, full insert sequence.	-	-	AK109470 (DDBJ, Best hit), AK109541 (DDBJ, Best hit)	B7F2E8 (UniProt)
Os05t0119100-01	249.658	2.05509	0.938348	2.19011	0.0285159	0.999987	50.8331	426.595	142.633	378.573	Os05g0119100	Hypothetical protein.	-	-	AK243179 (DDBJ, Best hit)	longestORF
Os05t0104700-01	158.564	2.03513	1.00494	2.02512	0.0428546	0.999987	79.0738	382.191	45.5396	127.453	Os05g0104700	Leucine-rich repeat (LRR) protein, Inhibitor of fungal polygalacturonase, Defence response	Molecular Function: protein binding (GO:0005515)	Leucine-rich repeat domain, L domain-like (IPR032675), Leucine-rich repeat-containing N-terminal, plant-type (IPR013210), Leucine-rich repeat (IPR001611)	AM180655 (Roma), AK108676	A0AAQ3, Q65XJ2
Os06t0255400-01	1371.39	2.02665	0.834587	2.42832	0.0151687	0.999987	647.275	2775.24	433.915	1629.12	Os06g0255400	Similar to Nudix hydrolase 18, mitochondrial precursor (EC 3.6.1.-) (AtNUDT18).	Molecular Function: hydrolase activity (GO:0016787)	NUDIX hydrolase domain (IPR000086), NUDIX hydrolase domain-like (IPR015797), NUDIX hydrolase, conserved site (IPR020084)	AK064894 (DDBJ, Best hit)	NP_001149038.1 (RefSeq)
Os07t0522500-01	5066.69	2.02658	0.989209	2.04869	0.0404925	0.999987	2532.62	13076.2	1461.56	3196.41	Os07g0522500	Similar to PDR6 ABC transporter.	Cellular Component: membrane (GO:0016020), Molecular Function: ATP binding (GO:0005524), Molecular Function: ATPase activity (GO:0016887)	ABC transporter-like (IPR003439), ABC-2 type transporter (IPR013525)	AK105311 (DDBJ, Best hit)	B9FXK4 (UniProt)
Os02t0575000-01	781.938	2.01674	1.01375	1.98939	0.0466585	0.999987	389.721	2043.37	230.276	464.382	Os02g0575000	Conserved hypothetical protein.	-	-	AK121198 (DDBJ, Best hit)	A2X6D1 (UniProt)
Os08t0160500-02	61.0941	2.0096	0.996039	2.0176	0.0436332	0.999987	23.7221	114.974	24.9179	80.7621	Os08g0160500	Similar to Cellulose synthase-like CslF6.	Biological Process: cellulose biosynthetic process (GO:0030244), Cellular Component: membrane (GO:0016020), Molecular Function: cellulose synthase (UDP-forming) activity (GO:0016760)	Cellulose synthase (IPR005150)	AK109812 (DDBJ, Best hit)	D0U5L9 (UniProt)
Os04t0514600-00	757.087	1.99847	0.958684	2.0846	0.0371056	0.999987	476.702	1119.61	129.745	1302.29	Os04g0514600	Similar to NBS-LRR type disease resistance protein O2 (Fragment).	Biological Process: defense response (GO:0006952), Molecular Function: ADP binding (GO:0043531)	Disease resistance protein (IPR000767), NB-ARC (IPR002182)	AK365389 (DDBJ)	O81527 (UniProt)
Os04t0372750-00	278.468	1.9795	0.967335	2.04634	0.0407227	0.999987	72.296	637.513	152.944	251.12	Os04g0372750	Non-protein coding transcript.	-	-	EU945918 (DDBJ)	NONE
Os03t0241900-02	1480.13	1.93702	0.801115	2.41791	0.0156101	0.999987	591.924	2839.47	634.117	1855.01	Os03g0241900	Similar to Senescence-associated protein 12.	-	-	AK111568 (DDBJ, Best hit), AK098994 (DDBJ, Best hit)	Q10P98 (UniProt)
Os05t0531000-01	322.362	1.92932	0.828147	2.32968	0.0198231	0.999987	133.296	601.038	134.9	420.216	Os05g0531000	Protein of unknown function DUF584 family protein.	-	Protein of unknown function DUF584 (IPR007608)	AK120442 (DDBJ, Best hit)	A2Y6T2 (UniProt)
Os08t0293100-01	2474.29	1.92611	0.840176	2.29251	0.021876	0.999987	1165.77	5201.6	896.184	2633.6	Os08g0293100	Conserved hypothetical protein.	-	-	AK071000 (DDBJ, Best hit)	A2YTL8 (UniProt)
Os09t0400500-01	294.61	1.92306	0.875648	2.19616	0.0280806	0.999987	108.444	614.518	137.478	318.001	Os09g0400500	Serine/threonine protein kinase domain containing protein.	Biological Process: protein phosphorylation (GO:0006468), Molecular Function: protein kinase activity (GO:0004672), Molecular Function: ATP binding (GO:0005524), Molecular Function: transferase activity, transferring phosphorus-containing groups (GO:0016772)	Protein kinase, catalytic domain (IPR000719), Protein kinase-like domain (IPR011009), Leucine-rich repeat-containing N-terminal, type 2 (IPR013210), Serine/threonine-protein kinase-like domain (IPR017442)	AK243495 (DDBJ, Best hit)	NP_001147470.1 (RefSeq)
Os01t0606900-01	456.228	1.90568	0.835446	2.28104	0.0225463	0.999987	159.277	865.083	225.12	575.43	Os01g0606900	Heat shock protein DnaJ, N-terminal domain containing protein.	Biological Process: protein folding (GO:0006457), Molecular Function: heat shock protein binding (GO:0031072), Molecular Function: unfolded protein binding (GO:0051082)	Heat shock protein DnaJ, N-terminal (IPR001623), Heat shock protein DnaJ (IPR003095), Heat shock protein DnaJ, conserved site (IPR018253)	AK065697 (DDBJ, Best hit)	NP_001151849.1 (RefSeq)
Os09t0364800-01	114.211	1.85559	0.931243	1.99259	0.0463063	0.999987	62.1294	210.126	36.9472	147.643	Os09g0364800	Heavy metal transport/detoxification protein domain containing protein.	-	-	AK068537 (DDBJ, Best hit)	NP_001152036.1 (RefSeq)
Os02t0789600-01	1205.96	1.84738	0.813985	2.26955	0.0232351	0.999987	628.072	1580.3	421.026	2194.46	Os02g0789600	Similar to DEM2.	Molecular Function: protein binding (GO:0005515)	Vacuolar import/degradation, Vid27-related (IPR013863), WD40/YVTN repeat-like-containing domain (IPR015943)	AK112100 (DDBJ, Best hit), AK101046 (DDBJ, Best hit)	NP_001152277.1 (RefSeq)
Os02t0611200-01	679.292	1.84611	0.85501	2.15917	0.0308372	0.999987	399.887	1031.6	191.61	1094.07	Os02g0611200	S-adenosylmethionine decarboxylase, Polyamine biosynthesis, Abiotic stress	Biological Process: spermine biosynthetic process (GO:0006597), Biological Process: spermidine biosynthetic process (GO:0008295), Molecular Function: adenosylmethionine decarboxylase activity (GO:0004014)	S-adenosylmethionine decarboxylase (IPR001985), S-adenosylmethionine decarboxylase, core (IPR016067), S-adenosylmethionine decarboxylase, conserved site (IPR018166), S-adenosylmethionine decarboxylase subgroup (IPR018167)	AJ251899 (Genbank), AK070259 (Genbank)	Q9SC67 (UniProt), Q6K9B8 (UniProt)
Os10t0562900-01	328.586	1.8381	0.842649	2.18133	0.029159	0.999987	170.573	597.867	116.856	429.049	Os10g0562900	Non-protein coding transcript.	-	-	AK107989 (DDBJ, Best hit)	NONE
Os02t0594900-01	1942.61	1.79814	0.807875	2.22576	0.02603	0.999987	1025.7	2501.68	709.73	3533.34	Os02g0594900	Glycosyl transferase, family 17 protein.	Biological Process: protein N-linked glycosylation (GO:0006487), Cellular Component: membrane (GO:0016020), Molecular Function: beta-1, 4-mannosylglycoprotein 4-beta-N-acetylglucosaminyltransferase activity (GO:0003830)	Glycosyl transferase, family 17 (IPR006813)	AK060490 (DDBJ, Best hit)	B6SIB2 (UniProt)
Os04t0372700-01	211.182	1.79794	0.837555	2.14666	0.0318204	0.999987	102.796	320.342	85.9237	335.668	Os04g0372700	Similar to Quinone-oxidoreductase QR1 (Fragment).	Biological Process: oxidation-reduction process (GO:0055114), Molecular Function: zinc ion binding (GO:0008270), Molecular Function: oxidoreductase activity (GO:0016491)	Alcohol dehydrogenase superfamily, zinc-type (IPR002085), GroES-like (IPR011032), Alcohol dehydrogenase GroES-like (IPR013154)	AK062814 (DDBJ, Best hit)	Q01KT3 (UniProt)
Os06t0133400-01	1738.29	1.78776	0.781466	2.2877	0.022155	0.999987	708.275	2898.15	853.223	2493.53	Os06g0133400	Conserved hypothetical protein.	-	-	AK240870 (DDBJ, Best hit)	Q5VRP7 (UniProt)
Os01t0739500-01	5466.01	1.76768	0.850782	2.07771	0.037736	0.999987	1537.42	8973.55	3425.78	7927.31	Os01g0739500	Conserved hypothetical protein.	-	-	AK121118 (DDBJ, Best hit)	A2WUW6 (UniProt)
Os01t0733200-01	529.703	1.75979	0.852908	2.06328	0.0390861	0.999987	320.814	769.932	162.396	865.669	Os01g0733200	Similar to Heat shock transcription factor 29 (Fragment).	Biological Process: regulation of transcription, DNA-dependent (GO:0006355), Cellular Component: nucleus (GO:0005634), Molecular Function: sequence-specific DNA binding transcription factor activity (GO:0003700), Molecular Function: sequence-specific DNA binding (GO:0043565)	Heat shock factor (HSF)-type, DNA-binding (IPR000232), Winged helix-turn-helix transcription repressor DNA-binding (IPR011991)	AK066316 (DDBJ, Best hit)	Q942D6 (UniProt)
Os09t0379900-02	6898.59	1.75476	0.775579	2.26251	0.0236659	0.999987	3385.49	9591.24	2922.27	11695.4	Os09g0379900	Similar to Beta-glucan binding protein.	-	-	AK100032 (DDBJ, Best hit), AK100548 (DDBJ, Best hit), AK105910 (DDBJ, Best hit)	A0EJF3 (UniProt)
Os01t0582600-01	5498.76	1.71224	0.787341	2.17472	0.0296514	0.999987	2133.86	9034.61	3009.05	7817.52	Os01g0582600	Phospholipase A2, active site domain containing protein.	-	-	AK243143 (DDBJ, Best hit)	D2CFI1 (UniProt)
Os10t0521900-01	361.744	1.71021	0.869566	1.96674	0.0492131	0.999987	147.981	733.457	190.751	374.787	Os10g0521900	Similar to Membrane protein.	Biological Process: proteolysis (GO:0006508), Cellular Component: integral to membrane (GO:0016021), Molecular Function: serine-type endopeptidase activity (GO:0004252)	Peptidase S54, rhomboid (IPR002610), Peptidase S54, rhomboid domain (IPR022764)	AK061038 (DDBJ, Best hit)	B6U8Q7 (UniProt)
Os05t0128200-01	3652.13	1.70847	0.788127	2.16776	0.0301771	0.999987	1814.18	4631.48	1608.49	6554.35	Os05g0128200	Hypothetical conserved gene.	Molecular Function: nucleic acid binding (GO:0003676), Molecular Function: protein binding (GO:0005515), Molecular Function: zinc ion binding (GO:0008270)	Zinc finger, CCCH-type (IPR000571), Ankyrin repeat (IPR002110), Ankyrin repeat-containing domain (IPR020683)	AK105767 (DDBJ, Best hit)	Q688R3 (UniProt)
Os04t0527000-01	1582.59	1.66335	0.796167	2.08919	0.0366905	0.999987	829.145	2821.23	689.967	1990.03	Os04g0527000	GRAM domain containing protein.	-	-	AK099545 (DDBJ, Best hit), AK070324 (DDBJ, Best hit), AK104433 (DDBJ, Best hit)	Q01HP3 (UniProt)

## Sheet: Downregulated genes
Gene	BaseMean	log2FoldChange	lfcSE	stat	pvalue	padj	CTRL_1	CS_1	CTRL_2	CS_2	Locus_ID	Description	GO	InterPro	Transcript evidence	ORF evidence
Os01t0693466-00	23.2309	-7.98252	2.21083	-3.61064	0.000305444	0.273234	11.2963	0	81.6275	0	Os01g0693466	Hypothetical gene.	-	-	CT834875 (DDBJ, Best hit)	longestORF
Os01t0686300-01	15.6886	-7.41574	2.22919	-3.32666	0.00087895	0.489252	18.074	0	44.6803	0	Os01g0686300	UDP-glucuronosyl/UDP-glucosyltransferase family protein.	Biological Process: metabolic process (GO:0008152), Molecular Function: transferase activity, transferring hexosyl groups (GO:0016758)	UDP-glucuronosyl/UDP-glucosyltransferase (IPR002213)	AK109457 (DDBJ, Best hit)	NP_001152529.1 (RefSeq)
Os05t0202500-01	13.5555	-7.20087	3.02474	-2.38066	0.0172817	0.999987	54.222	0	0	0	Os05g0202500	Conserved hypothetical protein.	-	-	AK068507 (DDBJ, Best hit)	B9FN00 (UniProt)
Os09t0408300-00	10.9553	-6.89816	3.10571	-2.22113	0.0263425	0.999987	0	0	43.8211	0	Os09g0408300	Similar to Agenet domain containing protein.	Molecular Function: DNA binding (GO:0003677), Molecular Function: RNA binding (GO:0003723)	Bromo adjacent homology (BAH) domain (IPR001025), Agenet (IPR008395)	EU945815 (DDBJ)	Q338G9 (UniProt)
Os06t0725550-00	27.8426	-6.71367	2.064	-3.25275	0.00114294	0.577292	11.2963	0	98.8123	1.26191	Os06g0725550	Hypothetical protein.	-	-	EU942482 (DDBJ)	longestORF
Os02t0804000-02	9.23229	-6.64803	2.47389	-2.68728	0.00720369	0.999987	21.4629	0	15.4663	0	Os02g0804000	Non-protein coding transcript.	-	-	AK069236 (DDBJ, Best hit)	NONE
Os06t0201500-00	9.13315	-6.63588	2.5315	-2.62132	0.00875904	0.999987	9.037	0	27.4956	0	Os06g0201500	Hypothetical conserved gene.	-	-	CT836303 (DDBJ, Best hit)	Q69VV5 (UniProt)
Os03t0733600-01	8.77863	-6.57318	2.58491	-2.5429	0.0109936	0.999987	28.2406	0	6.8739	0	Os03g0733600	Transcriptional cofactor, Ortholog of Arabidopsis ANGUSTIFOLIA3(AN3), Regulation of stem, leaf and grain size, Positive regulation of cell proliferation	Molecular Function: transcription coactivator activity (GO:0003713)	SS18 family (IPR007726)	AK058575	Q6AVI1
Os11t0621825-00	6.29707	-6.10096	3.02485	-2.01695	0.0437009	0.999987	1.12963	0	24.0586	0	Os11g0621825	Similar to Universal stress protein 1561.	Biological Process: response to stress (GO:0006950)	UspA (IPR006016), Rossmann-like alpha/beta/alpha sandwich fold (IPR014729)	ab initio prediction	D2XV77 (UniProt)
Os06t0725250-00	29.1809	-6.07239	2.42302	-2.50613	0.0122061	0.999987	0	1.58585	115.138	0	Os06g0725250	Hypothetical protein.	-	-	EU943117 (DDBJ)	longestORF
Os04t0498900-01	5.38976	-5.8703	2.90477	-2.02092	0.0432885	0.999987	14.6851	0	6.8739	0	Os04g0498900	Similar to N-acetyltransferase ESCO1.	-	Acyl-CoA N-acyltransferase (IPR016181)	AK241738 (DDBJ, Best hit)	B6TTW6 (UniProt)
Os10t0468800-00	5.37774	-5.86547	2.9829	-1.96636	0.0492566	0.999987	18.074	0	3.43695	0	Os10g0468800	Hypothetical conserved gene.	Molecular Function: protein binding (GO:0005515)	Leucine-rich repeat (IPR001611), Leucine-rich repeat, typical subtype (IPR003591)	AK363693 (DDBJ)	B8BHE3 (UniProt)
Os01t0525701-01	5.32216	-5.8526	2.90603	-2.01395	0.0440148	0.999987	13.5555	0	7.73313	0	Os01g0525701	Similar to DVL4/RTFL17 (ROTUNDIFOLIA LIKE 17).	-	DVL (IPR012552)	AK241235 (DDBJ, Best hit)	NP_683303.1 (RefSeq)
Os01t0248701-00	327.227	-5.72916	1.40776	-4.06971	4.70712e-05	0.0816877	49.7035	5.55049	1234.72	18.9286	Os01g0248701	Terpenoid synthase domain containing protein.	Biological Process: isoprenoid biosynthetic process (GO:0008299)	Polyprenyl synthetase (IPR000092), Terpenoid synthase (IPR008949), Polyprenyl synthetase-related (IPR017446)	BT009461 (DDBJ)	A9ZN20 (UniProt)
Os05t0418600-00	29.2006	-5.59314	2.41767	-2.31344	0.0206985	0.999987	0	0	114.279	2.52382	Os05g0418600	Hypothetical conserved gene.	-	-	CT836453 (DDBJ, Best hit)	Q688J8 (UniProt)
Os01t0178850-00	20.4293	-5.5223	2.06712	-2.67149	0.00755147	0.999987	4.5185	1.58585	75.6129	0	Os01g0178850	Similar to predicted protein.	-	DVL (IPR012552)	EU947798 (DDBJ)	XP_002488962.1 (RefSeq)
Os03t0245200-01	8.30089	-5.08066	2.33205	-2.17863	0.0293594	0.999987	16.9444	0.792927	15.4663	0	Os03g0245200	Protein of unknown function DUF1210 family protein.	-	Pollen Ole e 1 allergen/extensin (IPR006041)	AK062288 (DDBJ, Best hit)	NP_001148616.1 (RefSeq)
Os04t0648950-01	113.441	-5.08043	1.93687	-2.623	0.00871586	0.999987	0	7.92927	440.789	5.04763	Os04g0648950	Non-protein coding transcript.	-	-	AK241486 (DDBJ, Best hit)	NONE
Os01t0882800-01	20.4803	-4.95382	1.96561	-2.52024	0.0117274	0.999987	5.64813	2.37878	73.8944	0	Os01g0882800	Similar to Amino acid carrier (Fragment).	-	Amino acid transporter, transmembrane (IPR013057)	AK059325 (DDBJ, Best hit)	NP_001149036.1 (RefSeq)
Os08t0551225-01	17.5842	-4.71552	1.84623	-2.55413	0.0106453	0.999987	14.6851	2.37878	53.2727	0	Os08g0551225	Hypothetical gene.	-	-	AK288886 (DDBJ, Best hit)	longestORF
Os05t0179100-01	979.606	-4.64503	1.29777	-3.57925	0.000344586	0.281794	216.888	114.974	3551.23	35.3334	Os05g0179100	DVL family protein.	-	DVL (IPR012552)	AK241648 (DDBJ, Best hit)	NP_001078384.1 (RefSeq)
Os03t0225200-01	85.89	-4.44734	1.53717	-2.8932	0.00381336	0.999987	9.037	11.101	319.636	3.78573	Os03g0225200	Cyclin, A/B/D/E domain containing protein.	Biological Process: regulation of cyclin-dependent protein kinase activity (GO:0000079), Biological Process: regulation of cell cycle (GO:0051726), Cellular Component: nucleus (GO:0005634), Molecular Function: protein kinase binding (GO:0019901)	Cyclin, C-terminal (IPR004367), Cyclin, N-terminal (IPR006671), Cyclin-like (IPR013763), Cyclin A/B/D/E (IPR014400)	AK074008 (DDBJ, Best hit)	NP_001149734.1 (RefSeq)
Os10t0208900-00	18.2481	-4.37512	1.99517	-2.19286	0.0283177	0.999987	4.5185	3.17171	65.302	0	Os10g0208900	Hypothetical conserved gene.	-	-	AK109751 (DDBJ, Secondary hit)	Q53NH3 (UniProt)
Os03t0183500-01	797.041	-4.35425	1.38128	-3.15233	0.00161972	0.710374	81.333	96.7371	2958.35	51.7382	Os03g0183500	Protein of unknown function DUF581 family protein.	-	Protein of unknown function DUF581 (IPR007650)	AK063042 (DDBJ, Best hit)	NP_197570.1 (RefSeq)
Os08t0239900-00	625.927	-4.3103	1.43256	-3.00881	0.00262271	0.843934	47.4443	80.8785	2336.27	39.1192	Os08g0239900	Similar to Flavonol 4-sulfotransferase.	Molecular Function: sulfotransferase activity (GO:0008146)	Sulfotransferase domain (IPR000863)	tplb0029j16 (Wheat FLcDNA)	B6STJ6 (UniProt)
Os01t0525800-01	136.105	-4.265	1.06399	-4.00849	6.11084e-05	0.0980431	142.333	19.0302	375.487	7.57145	Os01g0525800	Similar to DVL5.	-	DVL (IPR012552)	AK073683 (DDBJ, Best hit), AK099363 (DDBJ, Best hit)	NP_001175756.1 (RefSeq)
Os11t0126400-00	16.45	-4.21565	1.95761	-2.15347	0.0312815	0.999987	6.77775	3.17171	55.8504	0	Os11g0126400	Similar to GDA1/CD39 family protein.	Molecular Function: hydrolase activity (GO:0016787)	Nucleoside phosphatase GDA1/CD39 (IPR000407)	ab initio prediction	Q2RB41 (UniProt)
Os01t0525700-01	445.279	-4.21085	1.31554	-3.20086	0.0013702	0.644348	230.444	83.2573	1459.84	7.57145	Os01g0525700	Similar to DVL4/RTFL17 (ROTUNDIFOLIA LIKE 17).	-	DVL (IPR012552)	AK062691 (DDBJ, Best hit)	NP_683303.1 (RefSeq)
Os12t0569200-01	68.1013	-4.20766	1.18062	-3.56393	0.000365342	0.284706	90.37	11.101	168.41	2.52382	Os12g0569200	Conserved hypothetical protein.	-	-	AK107485 (DDBJ, Best hit)	A2ZLU1 (UniProt)
Os01t0834900-01	2099.29	-4.19368	1.19591	-3.50668	0.000453734	0.334476	558.035	239.464	7404.05	195.596	Os01g0834900	Hypothetical conserved gene.	-	-	AK063898 (DDBJ, Best hit)	A2ZZB5 (UniProt)
Os01t0186600-01	24.7646	-4.16904	1.51197	-2.75735	0.0058272	0.999987	18.074	1.58585	75.6129	3.78573	Os01g0186600	Conserved hypothetical protein.	-	-	AK108138 (DDBJ, Best hit)	A2WLI4 (UniProt)
Os03t0231400-01	80.4088	-4.15174	1.27211	-3.26365	0.00109985	0.56601	33.8888	9.51512	270.66	7.57145	Os03g0231400	Hypothetical protein.	-	-	AK099954 (DDBJ, Best hit)	longestORF
Os03t0229801-01	21.9707	-4.11952	1.82259	-2.26026	0.0238053	0.999987	15.8148	0	67.0205	5.04763	Os03g0229801	Conserved hypothetical protein.	-	-	AK242025 (DDBJ, Best hit)	Q7FA02 (UniProt)
Os03t0403400-01	102.411	-4.04931	1.58863	-2.54892	0.0108056	0.999987	60.9998	22.9949	325.651	0	Os03g0403400	Six-bladed beta-propeller, TolB-like domain containing protein.	Molecular Function: protein binding (GO:0005515)	WD40-like Beta Propeller (IPR011659), WD40/YVTN repeat-like-containing domain (IPR015943)	AK111515 (DDBJ, Best hit)	A2XHT1 (UniProt)
Os03t0797300-01	517.436	-4.02559	1.53533	-2.62197	0.00874226	0.999987	20.3333	88.0149	1929.85	31.5477	Os03g0797300	Similar to benzoxazinless1.	-	-	AK240862 (DDBJ, Best hit)	NP_001105219.1 (RefSeq)
Os07t0561800-02	48.5659	-4.00933	1.99609	-2.00859	0.0445802	0.999987	0	8.72219	183.018	2.52382	Os07g0561800	Similar to carbohydrate transporter/ sugar porter.	-	-	AK111334 (DDBJ, Best hit)	NP_001147880.1 (RefSeq)
Os06t0659100-00	13.8873	-3.95251	1.97105	-2.00528	0.0449326	0.999987	42.9258	3.17171	9.45161	0	Os06g0659100	Similar to Squamosa-promoter binding protein 1.	Cellular Component: nucleus (GO:0005634), Molecular Function: DNA binding (GO:0003677)	Transcription factor, SBP-box (IPR004333)	BT065712 (DDBJ)	Q0DAE8 (UniProt)
Os03t0138200-01	13.7761	-3.93349	1.8664	-2.10753	0.0350716	0.999987	33.8888	3.17171	18.044	0	Os03g0138200	Cytochrome P450 family protein.	Biological Process: oxidation-reduction process (GO:0055114), Molecular Function: iron ion binding (GO:0005506), Molecular Function: electron carrier activity (GO:0009055), Molecular Function: oxidoreductase activity, acting on paired donors, with incorporation or reduction of molecular oxygen (GO:0016705), Molecular Function: heme binding (GO:0020037)	Cytochrome P450 (IPR001128), Cytochrome P450, E-class, group I (IPR002401), Cytochrome P450, conserved site (IPR017972)	AK105857 (DDBJ, Best hit)	A3ADX2 (UniProt)
Os02t0535901-00	28.9419	-3.88079	1.66608	-2.3293	0.0198431	0.999987	4.5185	4.75756	103.968	2.52382	Os02g0535901	Cyclin-like F-box domain containing protein.	Molecular Function: protein binding (GO:0005515)	F-box domain, cyclin-like (IPR001810), F-box domain, Skp2-like (IPR022364)	FP101458 (DDBJ)	Q01L94 (UniProt)
Os04t0468000-01	100.523	-3.79655	1.24942	-3.03864	0.00237647	0.818912	40.6665	9.51512	334.243	17.6667	Os04g0468000	Similar to OSIGBa0128P10.7 protein.	-	-	AK288868 (DDBJ, Best hit)	Q01IL8 (UniProt)
Os12t0227400-01	15.9695	-3.76106	1.64509	-2.28624	0.0222404	0.999987	39.5369	0.792927	19.7625	3.78573	Os12g0227400	Allyl alcohol dehydrogenase.	Biological Process: oxidation-reduction process (GO:0055114), Molecular Function: nucleotide binding (GO:0000166), Molecular Function: zinc ion binding (GO:0008270), Molecular Function: oxidoreductase activity (GO:0016491)	Alcohol dehydrogenase superfamily, zinc-type (IPR002085), GroES-like (IPR011032), Alcohol dehydrogenase, C-terminal (IPR013149), NAD(P)-binding domain (IPR016040)	AK243579 (DDBJ, Best hit)	NP_001152093.1 (RefSeq)
Os01t0201600-01	82.8504	-3.75841	1.19388	-3.14806	0.00164358	0.710374	160.407	19.8232	148.648	2.52382	Os01g0201600	Virulence factor, pectin lyase fold family protein.	-	-	AK073568 (DDBJ, Best hit)	Q5RZZ4 (UniProt)
Os07t0179700-00	123.649	-3.75573	1.42248	-2.64028	0.00828376	0.999987	16.9444	10.308	443.366	23.9763	Os07g0179700	Hypothetical conserved gene.	-	Glucoamylase, putatuve (IPR004314)	DQ359159 (DDBJ, Best hit)	NP_001175079.1 (RefSeq)
Os08t0178500-01	23.7983	-3.74811	1.74659	-2.14597	0.0318758	0.999987	15.8148	6.34341	73.0352	0	Os08g0178500	Similar to H0315F07.12 protein.	-	Protein of unknown function wound-induced (IPR022251)	AK107865 (DDBJ, Best hit)	Q259Z0 (UniProt)
Os01t0705700-01	156.571	-3.72489	1.52045	-2.44987	0.014291	0.999987	10.1666	32.51	572.252	11.3572	Os01g0705700	Similar to Transcription factor ICE1 (Inducer of CBF expression 1) (Basic helix- loop-helix protein 116) (bHLH116) (AtbHLH116).	-	Helix-loop-helix DNA-binding (IPR011598)	AK064946 (DDBJ, Best hit)	NP_001150726.1 (RefSeq)
Os12t0573600-01	333.462	-3.67547	1.2862	-2.85763	0.00426824	0.999987	230.444	88.8078	1007.03	7.57145	Os12g0573600	Similar to predicted protein.	-	DVL (IPR012552)	AK062306 (DDBJ, Best hit)	A2ZLX1 (UniProt)
Os06t0117101-01	13.4623	-3.6235	1.78062	-2.03497	0.0418539	0.999987	6.77775	1.58585	42.9619	2.52382	Os06g0117101	Hypothetical gene.	-	-	AK070750 (DDBJ, Best hit)	longestORF
Os04t0301500-01	1429.71	-3.61802	1.41666	-2.55391	0.0106522	0.999987	101.666	156.999	5186.36	273.834	Os04g0301500	Helix-loop-helix DNA-binding domain containing protein.	-	Helix-loop-helix DNA-binding (IPR011598)	AK242210 (DDBJ, Best hit)	Q01ME2 (UniProt)
Os01t0311300-01	43.0904	-3.60829	1.42089	-2.53945	0.0111026	0.999987	20.3333	10.308	139.196	2.52382	Os01g0311300	Similar to Sorbitol transporter.	Biological Process: transmembrane transport (GO:0055085), Cellular Component: integral to membrane (GO:0016021), Molecular Function: transmembrane transporter activity (GO:0022857)	General substrate transporter (IPR005828)	AK062341 (DDBJ, Best hit)	NP_001151390.1 (RefSeq)
Os03t0738600-01	78.9345	-3.60747	1.49322	-2.41589	0.0156967	0.999987	29.3703	1.58585	262.067	22.7144	Os03g0738600	Lipoxygenase, Seed germination and longevity	Biological Process: oxidation-reduction process (GO:0055114), Molecular Function: protein binding (GO:0005515), Molecular Function: oxidoreductase activity (GO:0016491), Molecular Function: oxidoreductase activity, acting on single donors with incorporation of molecular oxygen, incorporation of two atoms of oxygen (GO:0016702), Molecular Function: metal ion binding (GO:0046872)	Lipoxygenase (IPR000907), Lipoxygenase, plant (IPR001246), Lipase/lipooxygenase, PLAT/LH2 (IPR008976), PLAT/LH2 domain (IPR001024), Lipoxygenase, C-terminal (IPR013819), Lipoxygenase, domain 3 (IPR027433), Lipoxygenase, iron binding site (IPR020833), Lipoxygenase, conserved site (IPR020834)	X64396, AK073529	P29250, Q10D65
Os04t0451700-01	453.984	-3.58188	1.13769	-3.14837	0.00164181	0.710374	280.147	29.3383	1395.4	111.048	Os04g0451700	Conserved hypothetical protein.	-	-	AK068961 (DDBJ, Best hit)	A2XU30 (UniProt)
Os12t0282400-01	186.248	-3.57661	1.71907	-2.08055	0.0374753	0.999987	4.5185	52.3332	683.094	5.04763	Os12g0282400	Conserved hypothetical protein.	-	-	AK112086 (DDBJ, Best hit)	NP_001047078.2 (RefSeq)
Os01t0954900-01	16.1299	-3.57417	1.77271	-2.01622	0.043777	0.999987	27.111	4.75756	32.651	0	Os01g0954900	Similar to Nucleoid DNA-binding-like protein.	Biological Process: proteolysis (GO:0006508), Molecular Function: aspartic-type endopeptidase activity (GO:0004190)	Peptidase A1 (IPR001461), Peptidase aspartic, catalytic (IPR009007), Peptidase aspartic (IPR021109)	AK110957 (DDBJ, Best hit)	B6TDX6 (UniProt)
Os12t0113900-01	29.4633	-3.54278	1.31307	-2.6981	0.00697371	0.999987	32.7591	3.17171	75.6129	6.30954	Os12g0113900	Inorganic pyrophosphatase domain containing protein.	-	Domain of unknown function DUF641, plant (IPR006943)	AK121827 (DDBJ, Best hit)	A2ZHE4 (UniProt)
Os02t0733400-00	50.3565	-3.50531	1.42013	-2.46831	0.0135754	0.999987	12.4259	8.72219	172.707	7.57145	Os02g0733400	Conserved hypothetical protein.	-	-	EU968774 (DDBJ)	NP_001048034.1 (RefSeq)
Os10t0445900-01	19.8283	-3.46807	1.40811	-2.46292	0.0137809	0.999987	35.0184	3.96463	37.8064	2.52382	Os10g0445900	Conserved hypothetical protein.	-	-	AK109236 (DDBJ, Best hit)	Q7XDY8 (UniProt)
Os04t0689000-01	76.9563	-3.35361	1.61745	-2.07339	0.0381359	0.999987	164.925	0	115.138	27.762	Os04g0689000	Similar to Peroxidase (EC 1.11.1.7).	Biological Process: response to oxidative stress (GO:0006979), Biological Process: oxidation-reduction process (GO:0055114), Molecular Function: peroxidase activity (GO:0004601), Molecular Function: heme binding (GO:0020037)	Plant peroxidase (IPR000823), Haem peroxidase, plant/fungal/bacterial (IPR002016), Haem peroxidase (IPR010255), Peroxidases heam-ligand binding site (IPR019793), Peroxidase, active site (IPR019794)	AK073360 (DDBJ, Best hit)	Q00RN3 (UniProt)
Os01t0356900-01	43.2771	-3.34319	1.58548	-2.10864	0.034976	0.999987	4.5185	5.55049	152.944	10.0953	Os01g0356900	Similar to Extensin-like protein.	-	-	AK064742 (DDBJ, Best hit)	B8A7W6 (UniProt)
Os08t0168400-00	67.2039	-3.32676	1.5141	-2.19719	0.0280072	0.999987	230.444	3.17171	13.7478	21.4524	Os08g0168400	Similar to Sesquiterpene synthase.	Biological Process: metabolic process (GO:0008152), Molecular Function: magnesium ion binding (GO:0000287), Molecular Function: lyase activity (GO:0016829)	Terpene synthase-like (IPR001906), Terpene synthase, metal-binding domain (IPR005630), Terpenoid cylases/protein prenyltransferase alpha-alpha toroid (IPR008930), Terpenoid synthase (IPR008949)	AY647253 (DDBJ)	C5H3I7 (UniProt)
Os01t0858350-01	2597.87	-3.28594	1.16057	-2.83131	0.00463576	0.999987	776.052	480.514	8649.08	485.835	Os01g0858350	Similar to cytochrome P450.	Biological Process: oxidation-reduction process (GO:0055114), Molecular Function: iron ion binding (GO:0005506), Molecular Function: electron carrier activity (GO:0009055), Molecular Function: oxidoreductase activity, acting on paired donors, with incorporation or reduction of molecular oxygen (GO:0016705), Molecular Function: heme binding (GO:0020037)	Cytochrome P450 (IPR001128), Cytochrome P450, E-class, group I (IPR002401)	AK061128 (DDBJ, Best hit), AK100746 (DDBJ, Best hit)	XP_002328165.1 (RefSeq)
Os01t0130900-01	840.22	-3.2544	1.31421	-2.47631	0.0132748	0.999987	124.259	210.126	2917.97	108.524	Os01g0130900	Conserved hypothetical protein.	-	-	AK105373 (DDBJ, Best hit)	A2WKA1 (UniProt)
Os04t0513400-02	65.836	-3.23946	1.48284	-2.18463	0.0289158	0.999987	7.90738	15.0656	230.276	10.0953	Os04g0513400	Similar to Beta-glucosidase.	Biological Process: carbohydrate metabolic process (GO:0005975), Molecular Function: catalytic activity (GO:0003824), Molecular Function: hydrolase activity, hydrolyzing O-glycosyl compounds (GO:0004553), Molecular Function: cation binding (GO:0043169)	Glycoside hydrolase, family 1 (IPR001360), Glycoside hydrolase, subgroup, catalytic domain (IPR013781), Glycoside hydrolase, superfamily (IPR017853), Glycoside hydrolase, family 1, active site (IPR018120)	AK066850 (DDBJ, Best hit)	Q7XSK2 (UniProt)
Os04t0502900-02	69.0052	-3.20988	1.06325	-3.01894	0.00253664	0.843934	144.592	19.0302	104.827	7.57145	Os04g0502900	Similar to OSIGBa0112M24.3 protein.	Molecular Function: calcium ion binding (GO:0005509)	EF-hand-like domain (IPR011992), EF-Hand 1, calcium-binding site (IPR018247), EF-HAND 2 (IPR018249)	AK059708 (DDBJ, Best hit)	Q01I54 (UniProt)
Os03t0826900-01	7404.86	-3.20059	1.39545	-2.2936	0.0218137	0.999987	729.738	2211.47	25984.2	694.05	Os03g0826900	Conserved hypothetical protein.	-	-	AK099709 (DDBJ, Best hit)	Q94GF5 (UniProt)
Os04t0535200-02	1046.72	-3.19523	1.28018	-2.49592	0.0125632	0.999987	253.036	323.514	3522.01	88.3336	Os04g0535200	Peptidase A1 domain containing protein.	-	-	AK101505 (DDBJ, Best hit), AK060585 (DDBJ, Best hit), AK119767 (DDBJ, Best hit)	Q01IH2 (UniProt)
Os04t0586200-01	448.821	-3.16252	0.946169	-3.34244	0.000830444	0.483109	491.387	124.489	1123.88	55.524	Os04g0586200	Similar to H0307D04.13 protein.	-	Protein of unknown function DUF581 (IPR007650)	AK120315 (DDBJ, Best hit)	Q01K53 (UniProt)
Os06t0725200-01	1346.37	-3.15439	1.4485	-2.1777	0.0294287	0.999987	111.833	440.074	4730.1	103.476	Os06g0725200	Lipase, GDSL domain containing protein.	Biological Process: lipid metabolic process (GO:0006629), Molecular Function: hydrolase activity, acting on ester bonds (GO:0016788)	Lipase, GDSL (IPR001087)	AK065261 (DDBJ, Best hit)	B8B2K4 (UniProt)
Os10t0574400-01	137.685	-3.1207	1.26357	-2.46976	0.0135205	0.999987	39.5369	36.4746	454.536	20.1905	Os10g0574400	Zinc finger, RING-type domain containing protein.	Molecular Function: protein binding (GO:0005515), Molecular Function: zinc ion binding (GO:0008270)	Zinc finger, RING-type (IPR001841), Zinc finger, RING/FYVE/PHD-type (IPR013083), Zinc finger, RING-H2-type (IPR024766)	AK059974 (DDBJ, Best hit)	Q9AYK4 (UniProt)
Os02t0702300-01	2498.28	-3.11761	1.54405	-2.01911	0.0434756	0.999987	70.0368	298.14	8890.53	734.431	Os02g0702300	Conserved hypothetical protein.	-	-	AK100068 (DDBJ, Best hit)	NP_001175364.1 (RefSeq)
Os07t0145400-01	49.1049	-3.10732	1.21662	-2.55406	0.0106473	0.999987	140.074	12.6868	36.088	7.57145	Os07g0145400	Protein kinase, core domain containing protein.	Biological Process: protein phosphorylation (GO:0006468), Molecular Function: protein kinase activity (GO:0004672), Molecular Function: protein binding (GO:0005515), Molecular Function: ATP binding (GO:0005524), Molecular Function: transferase activity, transferring phosphorus-containing groups (GO:0016772)	Protein kinase, catalytic domain (IPR000719), Serine-threonine/tyrosine-protein kinase (IPR001245), Leucine-rich repeat (IPR001611), Protein kinase-like domain (IPR011009), Leucine-rich repeat-containing N-terminal, type 2 (IPR013210)	AK103262 (DDBJ, Best hit)	B8B7A7 (UniProt)
Os10t0534700-01	36.3563	-3.02846	1.45597	-2.08003	0.037523	0.999987	10.1666	9.51512	119.434	6.30954	Os10g0534700	Protein of unknown function DUF604 family protein.	-	Protein of unknown function DUF604 (IPR006740)	AK071861 (DDBJ, Best hit)	Q01KI0 (UniProt)
Os05t0419800-01	190.149	-2.9943	1.25621	-2.3836	0.017144	0.999987	280.147	79.2927	396.108	5.04763	Os05g0419800	Lipase, GDSL domain containing protein.	Biological Process: lipid metabolic process (GO:0006629), Molecular Function: hydrolase activity, acting on ester bonds (GO:0016788)	Lipase, GDSL (IPR001087)	AK100958 (DDBJ, Best hit)	NP_001150393.1 (RefSeq)
Os04t0587300-01	21.8067	-2.98066	1.36918	-2.17697	0.0294829	0.999987	54.222	4.75756	23.1994	5.04763	Os04g0587300	Similar to Purine permease-like protein.	-	Domain of unknown function DUF250 (IPR004853)	AK119483 (DDBJ, Best hit)	B7EL40 (UniProt)
Os03t0272900-02	542.864	-2.96875	1.04873	-2.83081	0.00464306	0.999987	325.332	87.2219	1599.9	159	Os03g0272900	DVL family protein.	-	-	AK066807 (DDBJ, Best hit), AK063186 (DDBJ, Best hit)	A2XF19 (UniProt)
Os01t0681700-00	118.939	-2.96312	0.964796	-3.07123	0.00213176	0.785728	155.888	19.0302	265.504	35.3334	Os01g0681700	Hypothetical conserved gene.	-	-	CT834960 (DDBJ, Best hit)	NP_001043882.2 (RefSeq)
Os01t0750500-01	1080.72	-2.93338	1.27872	-2.294	0.0217908	0.999987	175.092	293.383	3647.46	206.953	Os01g0750500	Protein of unknown function DUF814 domain containing protein.	-	-	AK067516 (DDBJ, Best hit), AK104228 (DDBJ, Best hit), AK104728 (DDBJ, Best hit)	B4FL66 (UniProt)
Os07t0528200-00	19.3176	-2.93016	1.36995	-2.13888	0.032445	0.999987	33.8888	3.96463	34.3695	5.04763	Os07g0528200	Conserved hypothetical protein.	-	-	AK371748 (DDBJ)	A2YM24 (UniProt)
Os04t0128300-01	205.636	-2.91779	1.39611	-2.08995	0.0366221	0.999987	186.388	3.17171	539.601	93.3812	Os04g0128300	Conserved hypothetical protein.	-	-	AK072006 (DDBJ, Best hit)	NP_001059784.1 (RefSeq)
Os01t0219300-01	128.343	-2.86651	0.957554	-2.99358	0.00275726	0.844992	303.869	36.4746	147.789	25.2382	Os01g0219300	Conserved hypothetical protein.	-	-	AK073193 (DDBJ, Best hit)	Q5NAU0 (UniProt)
Os08t0414500-00	41.9964	-2.8342	1.43145	-1.97995	0.0477088	0.999987	16.9444	16.6515	130.604	3.78573	Os08g0414500	Hypothetical conserved gene.	-	-	CT835941 (DDBJ, Best hit)	NP_001061803.2 (RefSeq)
Os03t0286500-01	101.94	-2.81774	1.02722	-2.74308	0.00608657	0.999987	91.4996	22.9949	265.504	27.762	Os03g0286500	Similar to RNA-binding region containing protein 1 (HSRNASEB) (ssDNA binding protein SEB4) (CLL-associated antigen KW-5). Splice isoform 2.	Molecular Function: nucleotide binding (GO:0000166), Molecular Function: nucleic acid binding (GO:0003676)	RNA recognition motif domain (IPR000504), Nucleotide-binding, alpha-beta plait (IPR012677)	AK060649 (DDBJ, Best hit)	Q8GZZ8 (UniProt)
Os03t0199500-01	114.744	-2.8019	1.33808	-2.09398	0.036262	0.999987	22.5925	37.2676	378.924	20.1905	Os03g0199500	Conserved hypothetical protein.	-	-	AK242345 (DDBJ, Best hit)	B8AQ43 (UniProt)
Os07t0123100-00	34.0803	-2.79524	1.19857	-2.33214	0.0196935	0.999987	64.3886	11.8939	54.9912	5.04763	Os07g0123100	Conserved hypothetical protein.	-	-	ab initio prediction	Q6Z4S0 (UniProt)
Os01t0131300-01	1843.79	-2.78906	0.780326	-3.57422	0.000351274	0.281794	2895.23	482.892	3547.79	449.239	Os01g0131300	Conserved hypothetical protein.	-	-	AK101998 (DDBJ, Best hit)	A2WKA3 (UniProt)
Os12t0485300-01	64.625	-2.78611	1.3902	-2.00411	0.0450587	0.999987	83.5923	1.58585	141.774	31.5477	Os12g0485300	Non-protein coding transcript.	-	-	AK064188 (DDBJ, Best hit)	NONE
Os04t0546800-01	3416.88	-2.75863	1.0787	-2.55735	0.0105472	0.999987	1449.31	916.623	10458.6	842.955	Os04g0546800	Pathogenesis-related transcriptional factor and ERF domain containing protein.	Biological Process: regulation of transcription, DNA-dependent (GO:0006355), Molecular Function: DNA binding (GO:0003677), Molecular Function: sequence-specific DNA binding transcription factor activity (GO:0003700)	Pathogenesis-related transcriptional factor/ERF, DNA-binding (IPR001471), DNA-binding, integrase-type (IPR016177)	AK243188 (DDBJ, Best hit)	Q01J12 (UniProt)
Os04t0540900-01	759.522	-2.75708	1.25904	-2.18982	0.0285373	0.999987	144.592	245.014	2502.1	146.381	Os04g0540900	Receptor-like cytoplasmic kinase, Salt tolerance, Oxidative stress tolerance	Biological Process: protein phosphorylation (GO:0006468), Molecular Function: protein kinase activity (GO:0004672), Molecular Function: ATP binding (GO:0005524)	Protein kinase-like domain superfamily (IPR011009), Protein kinase domain (IPR000719), Serine/threonine-protein kinase, active site (IPR008271)	AK066397	Q7XR88
Os07t0689800-01	99.7375	-2.7548	1.20985	-2.27697	0.022788	0.999987	146.851	45.9897	201.062	5.04763	Os07g0689800	Tetratricopeptide-like helical domain containing protein.	Molecular Function: binding (GO:0005488), Molecular Function: heat shock protein binding (GO:0031072)	Heat shock protein DnaJ, N-terminal (IPR001623), Tetratricopeptide-like helical (IPR011990)	AK071235 (DDBJ, Best hit)	XP_002874939.1 (RefSeq)
Os06t0661766-00	5235.31	-2.69247	1.20671	-2.23124	0.0256654	0.999987	1201.92	1672.28	16933.8	1133.19	Os06g0661766	Hypothetical conserved gene.	-	-	CT836224 (DDBJ, Best hit)	B9FQC3 (UniProt)
Os07t0559100-01	57.9277	-2.68826	1.10096	-2.44174	0.0146168	0.999987	75.6849	8.72219	124.589	22.7144	Os07g0559100	Hypothetical conserved gene.	-	Protein of unknown function wound-induced (IPR022251)	AK287944 (DDBJ, Best hit)	GeneMark
Os07t0572400-01	422.723	-2.66134	0.829365	-3.20889	0.0013325	0.637615	813.33	137.176	647.006	93.3812	Os07g0572400	Conserved hypothetical protein.	-	-	AK067317 (DDBJ, Best hit)	B8B7T8 (UniProt)
Os04t0628100-01	157.751	-2.65048	1.08229	-2.44896	0.014327	0.999987	146.851	67.3988	397.827	18.9286	Os04g0628100	Similar to Polyubiquitin.	Molecular Function: protein binding (GO:0005515)	Ubiquitin (IPR000626), Ubiquitin conserved site (IPR019954), Ubiquitin supergroup (IPR019955), Ubiquitin subgroup (IPR019956)	AK102389 (DDBJ, Best hit)	GeneMark
Os01t0392600-01	184.505	-2.63857	1.1649	-2.26506	0.0235092	0.999987	102.796	22.9949	532.727	79.5002	Os01g0392600	Conserved hypothetical protein.	-	-	AK063242 (DDBJ, Best hit)	NP_001067531.1 (RefSeq)
Os03t0151201-01	59.1428	-2.63758	1.05418	-2.50201	0.0123492	0.999987	107.314	10.308	96.2346	22.7144	Os03g0151201	Non-protein coding transcript.	-	-	AK288979 (DDBJ, Best hit)	NONE
Os04t0231800-01	59.5954	-2.62552	1.29302	-2.03054	0.0423022	0.999987	24.8518	22.9949	180.44	10.0953	Os04g0231800	Conserved hypothetical protein.	-	-	AK068417 (DDBJ, Best hit)	NP_001176877.1 (RefSeq)
Os01t0392600-02	69.4124	-2.62527	1.32359	-1.98344	0.047318	0.999987	18.074	19.8232	220.824	18.9286	Os01g0392600	Hypothetical protein.	-	-	AK067469 (DDBJ, Best hit)	longestORF
Os08t0237000-01	18811.5	-2.58656	1.12232	-2.30466	0.0211857	0.999987	6816.16	6777.94	57690.9	3961.13	Os08g0237000	Xyloglucan endotransglycosylase/hydrolase protein 8 precursor (EC 2.4.1.207) (End-xyloglucan transferase) (OsXTH8) (OsXRT5).	Biological Process: carbohydrate metabolic process (GO:0005975), Biological Process: cellular glucan metabolic process (GO:0006073), Cellular Component: cell wall (GO:0005618), Cellular Component: apoplast (GO:0048046), Molecular Function: hydrolase activity, hydrolyzing O-glycosyl compounds (GO:0004553), Molecular Function: xyloglucan:xyloglucosyl transferase activity (GO:0016762)	Glycoside hydrolase, family 16 (IPR000757), Glycoside hydrolase, family 16, active site (IPR008263), Beta-glucanase (IPR008264), Concanavalin A-like lectin/glucanase (IPR008985), Xyloglucan endo-transglycosylase, C-terminal (IPR010713), Concanavalin A-like lectin/glucanase, subgroup (IPR013320), Xyloglucan endotransglucosylase/hydrolase (IPR016455)	AK060654 (DDBJ, Best hit), AK104451 (DDBJ, Best hit)	Q76BW5 (UniProt)
Os12t0228300-01	63.4347	-2.5735	1.15475	-2.22862	0.0258393	0.999987	54.222	26.1666	163.255	10.0953	Os12g0228300	Conserved hypothetical protein.	-	-	AK288154 (DDBJ, Best hit)	A3B8Q5 (UniProt)
Os06t0648500-01	2090.85	-2.56883	1.17564	-2.18505	0.0288853	0.999987	674.386	853.982	6482.94	352.072	Os06g0648500	Conserved hypothetical protein.	-	-	AK106895 (DDBJ, Best hit)	A3BE35 (UniProt)
Os12t0264500-03	48.2415	-2.56595	1.26693	-2.02532	0.042834	0.999987	140.074	10.308	24.9179	17.6667	Os12g0264500	Conserved hypothetical protein.	-	-	AK064773 (DDBJ, Best hit)	B8AZF5 (UniProt)
Os01t0288200-01	26.7469	-2.55935	1.25421	-2.04061	0.0412899	0.999987	41.7961	10.308	49.8358	5.04763	Os01g0288200	Conserved hypothetical protein.	-	-	AK063135 (DDBJ, Best hit)	A2WNN9 (UniProt)
Os05t0375466-00	40.6415	-2.49783	1.207	-2.06946	0.0385027	0.999987	100.537	16.6515	37.8064	7.57145	Os05g0375466	Non-protein coding transcript.	-	-	CT836401 (DDBJ, Best hit)	NONE
Os01t0332900-01	59.1987	-2.48808	1.16929	-2.12785	0.0333493	0.999987	131.037	7.13634	69.5982	29.0239	Os01g0332900	Similar to immediate-early protein RSP40.	-	-	AK069030 (DDBJ, Best hit)	B6U982 (UniProt)
Os01t0249300-01	54.6527	-2.48251	1.08967	-2.27822	0.0227135	0.999987	124.259	11.8939	61.0058	21.4524	Os01g0249300	Lg106-like family protein.	-	Endosulphine (IPR006760)	AK066274 (DDBJ, Best hit)	B6T3V2 (UniProt)
Os03t0243950-00	210.154	-2.4532	0.900296	-2.72488	0.00643253	0.999987	425.869	84.0502	285.267	45.4287	Os03g0243950	Hypothetical gene.	-	-	BT085418 (DDBJ)	longestORF
Os11t0155100-01	414.135	-2.45182	0.854073	-2.87074	0.00409511	0.999987	722.96	167.308	677.938	88.3336	Os11g0155100	Similar to F-box domain containing protein.	Molecular Function: protein binding (GO:0005515)	F-box domain, cyclin-like (IPR001810), F-box domain, Skp2-like (IPR022364)	AK108413 (DDBJ, Best hit)	NP_001151212.1 (RefSeq)
Os03t0844600-01	64.6451	-2.44479	1.10406	-2.21436	0.0268042	0.999987	120.87	30.9241	97.953	8.83336	Os03g0844600	Esterase, SGNH hydrolase-type domain containing protein.	Biological Process: lipid metabolic process (GO:0006629), Molecular Function: hydrolase activity (GO:0016787), Molecular Function: hydrolase activity, acting on ester bonds (GO:0016788)	Lipase, GDSL (IPR001087), Esterase, SGNH hydrolase-type (IPR013830), Esterase, SGNH hydrolase-type, subgroup (IPR013831)	AK059168 (DDBJ, Best hit)	XP_002875905.1 (RefSeq)
Os04t0564600-02	50.9799	-2.42815	1.12127	-2.16554	0.0303463	0.999987	122	11.8939	49.8358	20.1905	Os04g0564600	Similar to H0409D10.9 protein.	Molecular Function: DNA binding (GO:0003677), Molecular Function: protein binding (GO:0005515)	High mobility group, HMG1/HMG2 (IPR000910), High mobility group, superfamily (IPR009071)	AK105145 (DDBJ, Best hit)	Q01KG8 (UniProt)
Os06t0662200-01	1039.28	-2.42478	0.994229	-2.43886	0.0147338	0.999987	640.497	304.484	2863.84	348.287	Os06g0662200	Basic leucine zipper (bZIP) transcription factor, Negative regulator of cold and drought stress response	Biological Process: regulation of transcription, DNA-templated (GO:0006355), Molecular Function: transcription factor activity, sequence-specific DNA binding (GO:0003700)	Basic-leucine zipper domain (IPR004827)	AK065941	Q654B3
Os09t0545300-01	282.205	-2.38037	0.918143	-2.59259	0.00952554	0.999987	551.257	128.454	396.108	53.0002	Os09g0545300	SAUR family protein, Negative regulator of auxin synthesis and transport	-	Auxin responsive SAUR protein (IPR003676)	AK241264 (Genbank)	B7F8P5 (UniProt)
Os12t0484900-01	29.1233	-2.37982	1.19298	-1.99485	0.0460589	0.999987	49.7035	11.101	48.1173	7.57145	Os12g0484900	Similar to Growth-regulating factor 7.	Biological Process: regulation of transcription, DNA-dependent (GO:0006355), Cellular Component: nucleus (GO:0005634), Molecular Function: protein binding (GO:0005515), Molecular Function: ATP binding (GO:0005524), Molecular Function: hydrolase activity, acting on acid anhydrides, in phosphorus-containing anhydrides (GO:0016818)	WRC (IPR014977), Glutamine-Leucine-Glutamine, QLQ (IPR014978)	AK241557 (DDBJ, Best hit)	Q6AWY2 (UniProt)
Os07t0516900-03	296.438	-2.35287	0.871768	-2.69896	0.0069556	0.999987	351.313	83.2573	640.132	111.048	Os07g0516900	Nucleotide-binding, alpha-beta plait domain containing protein.	Molecular Function: nucleotide binding (GO:0000166), Molecular Function: nucleic acid binding (GO:0003676)	RNA recognition motif domain (IPR000504), Nucleotide-binding, alpha-beta plait (IPR012677)	AK065559 (DDBJ, Best hit)	GeneMark
Os01t0918300-02	124.534	-2.31631	0.973999	-2.37815	0.0173998	0.999987	285.795	31.7171	128.886	51.7382	Os01g0918300	Similar to Ubiquitin-like protein SMT3.	-	Small ubiquitin-related modifier, SUMO (IPR022617)	AK069668 (DDBJ, Best hit)	P55857 (UniProt)
Os04t0419900-01	332.297	-2.29242	1.08949	-2.10412	0.0353679	0.999987	273.369	42.818	830.023	182.977	Os04g0419900	Similar to H0525E10.7 protein.	Biological Process: protein phosphorylation (GO:0006468), Biological Process: recognition of pollen (GO:0048544), Molecular Function: protein kinase activity (GO:0004672), Molecular Function: protein serine/threonine kinase activity (GO:0004674), Molecular Function: ATP binding (GO:0005524), Molecular Function: sugar binding (GO:0005529), Molecular Function: transferase activity, transferring pho…	Protein kinase, catalytic domain (IPR000719), S-locus glycoprotein (IPR000858), Bulb-type lectin domain (IPR001480), Apple-like (IPR003609), Serine/threonine-protein kinase, active site (IPR008271), Protein kinase-like domain (IPR011009), PAN-2 domain (IPR013227), Protein kinase, ATP binding site (IPR017441), Serine/threonine-protein kinase-like domain (IPR017442), S-receptor-like serine/threonin…	AK110836 (DDBJ, Best hit)	Q01K01 (UniProt)
Os12t0210500-00	245.098	-2.26053	1.14089	-1.98138	0.0475481	0.999987	108.444	117.353	702.856	51.7382	Os12g0210500	Conserved hypothetical protein.	-	-	FP099967 (DDBJ)	B9GCD3 (UniProt)
Os01t0907200-00	646.434	-2.25728	1.06043	-2.12865	0.0332833	0.999987	307.258	195.06	1831.03	252.382	Os01g0907200	Similar to BCL-2 binding anthanogene-1.	Molecular Function: protein binding (GO:0005515)	Ubiquitin (IPR000626), Ubiquitin supergroup (IPR019955)	ab initio prediction	NP_001152929.1 (RefSeq)
Os05t0238400-01	103.214	-2.24013	1.01434	-2.20845	0.0272127	0.999987	110.703	49.1615	230.276	22.7144	Os05g0238400	Harpin-induced 1 domain containing protein.	-	-	AK073471 (DDBJ, Best hit)	NP_001147348.1 (RefSeq)
Os06t0600400-01	131.993	-2.21776	1.05743	-2.09731	0.0359662	0.999987	187.518	75.328	247.46	17.6667	Os06g0600400	Cytochrome P450 family protein.	Biological Process: oxidation-reduction process (GO:0055114), Molecular Function: iron ion binding (GO:0005506), Molecular Function: electron carrier activity (GO:0009055), Molecular Function: oxidoreductase activity, acting on paired donors, with incorporation or reduction of molecular oxygen (GO:0016705), Molecular Function: heme binding (GO:0020037)	Cytochrome P450 (IPR001128), Cytochrome P450, E-class, group I (IPR002401), Cytochrome P450, conserved site (IPR017972)	AK106672 (DDBJ, Best hit)	B9X285 (UniProt)
Os12t0626200-01	49.0572	-2.19266	1.06633	-2.05628	0.0397559	0.999987	90.37	12.6868	70.4575	22.7144	Os12g0626200	Auxin responsive SAUR protein family protein.	-	Auxin responsive SAUR protein (IPR003676)	AK107886 (DDBJ, Best hit)	A2ZMY9 (UniProt)
Os03t0149800-01	60.0213	-2.17671	1.09898	-1.98066	0.0476289	0.999987	142.333	15.8585	54.1319	27.762	Os03g0149800	Similar to RING-H2 finger protein ATL1D.	Molecular Function: protein binding (GO:0005515), Molecular Function: zinc ion binding (GO:0008270)	Zinc finger, RING-type (IPR001841), Zinc finger, RING/FYVE/PHD-type (IPR013083), Zinc finger, RING-H2-type (IPR024766)	AK109394 (DDBJ, Best hit)	Q8H076 (UniProt)
Os05t0113900-01	80.4754	-2.15577	1.08518	-1.98655	0.046972	0.999987	155.888	45.9897	107.405	12.6191	Os05g0113900	Similar to Histone H2A.	Biological Process: nucleosome assembly (GO:0006334), Cellular Component: nucleosome (GO:0000786), Cellular Component: nucleus (GO:0005634), Molecular Function: DNA binding (GO:0003677)	Histone H2A (IPR002119), Histone core (IPR007125), Histone-fold (IPR009072)	AK074018 (DDBJ, Best hit)	C6TMV8 (UniProt)
Os05t0226900-01	270.76	-2.0928	0.96263	-2.17404	0.029702	0.999987	241.74	134.798	635.836	70.6669	Os05g0226900	Proline-rich glycoprotein, ABA-dependent inhibition of root growth	-	-	AK100217	Q6AVC2
Os05t0138000-01	59.9708	-2.09144	1.00846	-2.0739	0.0380884	0.999987	101.666	27.7524	92.7976	17.6667	Os05g0138000	Conserved hypothetical protein.	-	-	AK120814 (DDBJ, Best hit)	B9FMC2 (UniProt)
Os11t0661000-02	121.602	-2.0732	0.887829	-2.33513	0.0195365	0.999987	213.499	49.1615	179.581	44.1668	Os11g0661000	Pentatricopeptide repeat domain containing protein.	Molecular Function: binding (GO:0005488)	Pentatricopeptide repeat (IPR002885), Tetratricopeptide-like helical (IPR011990)	AK066047 (DDBJ, Best hit)	B8BLP6 (UniProt)
Os04t0579200-01	290.236	-2.07086	0.984022	-2.10448	0.0353362	0.999987	315.165	167.308	622.947	55.524	Os04g0579200	Zinc finger, RING/FYVE/PHD-type domain containing protein.	Molecular Function: protein binding (GO:0005515), Molecular Function: zinc ion binding (GO:0008270)	Zinc finger, RING-type (IPR001841), Zinc finger, RING/FYVE/PHD-type (IPR013083), Zinc finger, C3HC4 RING-type (IPR018957)	AK100603 (DDBJ, Best hit)	NP_191705.1 (RefSeq)
Os04t0586100-01	581.217	-2.02245	0.79943	-2.52987	0.0114106	0.999987	863.034	252.151	1002.73	206.953	Os04g0586100	Protein of unknown function DUF581 family protein.	-	Protein of unknown function DUF581 (IPR007650)	AK063206 (DDBJ, Best hit)	Q01K54 (UniProt)
Os11t0541600-00	150.503	-2.00315	0.924045	-2.1678	0.0301737	0.999987	173.962	45.9897	307.607	74.4526	Os11g0541600	Protein of unknown function DUF247, plant domain containing protein.	-	Protein of unknown function DUF247, plant (IPR004158)	AK359501 (DDBJ)	B9GB27 (UniProt)
Os07t0287400-01	780.866	-1.97648	0.839725	-2.35372	0.0185867	0.999987	1191.75	415.494	1299.17	217.048	Os07g0287400	Plant lipid transfer protein/seed storage/trypsin-alpha amylase inhibitor domain containing protein.	Biological Process: lipid transport (GO:0006869)	Plant lipid transfer protein/seed storage/trypsin-alpha amylase inhibitor (IPR003612), Plant lipid transfer protein/hydrophobic protein, helical domain (IPR013770), Bifunctional inhibitor/plant lipid transfer protein/seed storage (IPR016140)	AK105204 (DDBJ, Best hit)	NP_001146924.1 (RefSeq)
Os11t0114150-01	279.945	-1.96743	0.995315	-1.97669	0.0480768	0.999987	213.499	76.9139	677.938	151.429	Os11g0114150	Protein of unknown function DUF641, plant domain containing protein.	-	Domain of unknown function DUF641, plant (IPR006943)	AK241180 (DDBJ, Best hit)	NP_001065575.2 (RefSeq)
Os06t0724800-01	144.921	-1.96675	0.890033	-2.20975	0.0271224	0.999987	184.129	65.02	277.534	53.0002	Os06g0724800	Basic helix-loop-helix dimerisation region bHLH domain containing protein.	-	Helix-loop-helix DNA-binding (IPR011598)	AK063523 (DDBJ, Best hit)	B8B2K0 (UniProt)
Os05t0375400-01	11665.1	-1.94109	0.868989	-2.23373	0.0255008	0.999987	12201.1	6162.63	24819.1	3477.82	Os05g0375400	Beta-glucanase precursor.	Biological Process: carbohydrate metabolic process (GO:0005975), Molecular Function: catalytic activity (GO:0003824), Molecular Function: hydrolase activity, hydrolyzing O-glycosyl compounds (GO:0004553), Molecular Function: cation binding (GO:0043169)	Glycoside hydrolase, family 17 (IPR000490), Glycoside hydrolase, subgroup, catalytic domain (IPR013781), Glycoside hydrolase, superfamily (IPR017853)	AK121825 (DDBJ, Best hit), AK060867 (DDBJ, Best hit)	Q9ATR3 (UniProt)
Os07t0684100-01	1570.65	-1.89157	0.882612	-2.14315	0.0321008	0.999987	1412.03	584.387	3536.62	749.574	Os07g0684100	Similar to Thioredoxin-like 1.	-	-	AK105051 (DDBJ, Best hit), AK066094 (DDBJ, Best hit), AK104552 (DDBJ, Best hit)	B6THP7 (UniProt)
Os01t0646300-01	193.401	-1.84805	0.918664	-2.01167	0.0442547	0.999987	196.555	99.9088	408.997	68.1431	Os01g0646300	Similar to RGA2 protein.	-	Transcription factor GRAS (IPR005202)	AK242412 (DDBJ, Best hit)	Q6S5L6 (UniProt)
Os02t0671400-01	160.577	-1.83032	0.884716	-2.06882	0.0385632	0.999987	192.036	75.328	309.325	65.6192	Os02g0671400	Hypothetical gene.	-	-	AK103866 (DDBJ, Best hit)	longestORF
Os09t0103150-00	223.237	-1.73454	0.877883	-1.97582	0.0481746	0.999987	394.239	75.328	292.141	131.238	Os09g0103150	Hypothetical protein.	-	-	tplb0061b16 (Wheat FLcDNA)	longestORF
Os02t0700100-01	276.409	-1.72826	0.872083	-1.98176	0.0475065	0.999987	312.906	103.873	536.164	152.691	Os02g0700100	Similar to WD-repeat protein.	Molecular Function: protein binding (GO:0005515)	WD40 repeat (IPR001680), WD40 repeat-like-containing domain (IPR011046), WD40/YVTN repeat-like-containing domain (IPR015943), WD40-repeat-containing domain (IPR017986), WD40 repeat, conserved site (IPR019775), WD40 repeat, subgroup (IPR019781), WD40 repeat 2 (IPR019782)	AK102954 (DDBJ, Best hit)	NP_001151581.1 (RefSeq)
Os03t0270000-01	830.646	-1.63921	0.823923	-1.98952	0.0466441	0.999987	952.274	452.761	1562.95	354.596	Os03g0270000	Protein of unknown function DUF296 domain containing protein.	-	Domain of unknown function DUF296 (IPR005175), Predicted AT-hook DNA-binding (IPR014476)	AK061579 (DDBJ, Best hit), AK106069 (DDBJ, Best hit)	NP_001152652.1 (RefSeq)
