# Supplementary material for: Understanding the early cold response mechanism in IR64 indica rice variety through comparative transcriptome analysis
Source: BMC Genomics. 2020 Jun 24;21:425. doi: 10.1186/s12864-020-06841-2 (PMC7315535; doi:10.1186/s12864-020-06841-2)
Supplement: Supplementary file 2 — Additional file 2. Sheet 1 contains a table for GO enrichment, genes for each functional category for upregulated DEGs. Sheet 2 contains a table showing KEGG Brite analysis for cold induced DEGs. [file 12864_2020_6841_MOESM2_ESM.xlsx]

## Sheet: GO_enrichment_UP_DEGs
		Enrichment FDR	Genes in list	Total genes	Functional Category	Genes
	GO-BIOLOGICAL PROCESS	0.00082268	5	25	Phenylpropanoid catabolic process	OS02G0749700 OS10G0346300 OS11G0641500 OS12G0257600 OS12G0258700
		0.00082268	5	25	Lignin catabolic process	OS02G0749700 OS10G0346300 OS11G0641500 OS12G0257600 OS12G0258700
		0.00082268	12	204	Response to alcohol	OS01G0702500 OS02G0669100 OS05G0349800 OS11G0454200 OS12G0555100 OS12G0555200 OS03G0218400 OS03G0268600 OS03G0315400 OS09G0385700 OS03G0266900 OS01G0733200
		0.000868642	12	232	Response to temperature stimulus	OS01G0702500 OS01G0733200 OS02G0669100 OS03G0266900 OS06G0253100 OS08G0546800 OS11G0454200 OS02G0758000 OS04G0543900 OS06G0603600 OS03G0315400 OS04G0517100
		0.000928456	11	200	Response to abscisic acid	OS01G0702500 OS02G0669100 OS05G0349800 OS11G0454200 OS12G0555100 OS12G0555200 OS03G0218400 OS03G0268600 OS03G0315400 OS09G0385700 OS01G0733200
		0.00679326	9	171	Response to osmotic stress	OS03G0266900 OS06G0253100 OS01G0225000 OS01G0278000 OS03G0218400 OS03G0315400 OS02G0758000 OS04G0543900 OS01G0733200
		0.00909381	11	267	Response to lipid	OS01G0702500 OS02G0669100 OS05G0349800 OS11G0454200 OS12G0555100 OS12G0555200 OS03G0218400 OS03G0268600 OS03G0315400 OS09G0385700 OS01G0733200
		0.010601	7	112	Response to cold	OS01G0702500 OS02G0669100 OS11G0454200 OS04G0543900 OS06G0603600 OS03G0315400 OS04G0517100
		0.012672	5	54	Lignin metabolic process	OS02G0749700 OS10G0346300 OS11G0641500 OS12G0257600 OS12G0258700
		0.0157529	13	401	Response to acid chemical	OS01G0702500 OS02G0669100 OS05G0349800 OS11G0454200 OS12G0438600 OS12G0555100 OS12G0555200 OS01G0278000 OS03G0218400 OS03G0268600 OS03G0315400 OS09G0385700 OS01G0733200
		0.0157529	3	14	Cold acclimation	OS01G0702500 OS02G0669100 OS11G0454200
		0.0321689	15	550	Response to oxygen-containing compound	OS01G0702500 OS02G0669100 OS03G0266900 OS05G0349800 OS06G0253100 OS11G0454200 OS12G0438600 OS12G0555100 OS12G0555200 OS01G0278000 OS03G0218400 OS03G0268600 OS03G0315400 OS09G0385700 OS01G0733200
		0.0434547	6	113	Response to water deprivation	OS01G0702500 OS02G0669100 OS11G0454200 OS01G0278000 OS03G0218400 OS03G0315400
		0.0441486	6	115	Response to water	OS01G0702500 OS02G0669100 OS11G0454200 OS01G0278000 OS03G0218400 OS03G0315400
	GO-MOLECULAR FUNCTION	0.00109691	5	25	Hydroquinone:oxygen oxidoreductase activity	OS02G0749700 OS10G0346300 OS11G0641500 OS12G0257600 OS12G0258700
		0.00246512	21	724	DNA-binding transcription factor activity	OS01G0733200 OS08G0546800 OS12G0589000 OS01G0586800 OS02G0191600 OS02G0638650 OS02G0649300 OS02G0677300 OS02G0729700 OS02G0764700 OS02G0767800 OS04G0572400 OS05G0437100 OS06G0127100 OS06G0194000 OS09G0379600 OS09G0457900 OS09G0522100 OS09G0522200 OS11G0168500 OS12G0168100
		0.00246512	5	34	Oxidoreductase activity, acting on diphenols and related substances as donors, oxygen as acceptor	OS02G0749700 OS10G0346300 OS11G0641500 OS12G0257600 OS12G0258700
		0.00529467	5	45	Oxidoreductase activity, acting on diphenols and related substances as donors	OS02G0749700 OS10G0346300 OS11G0641500 OS12G0257600 OS12G0258700
		0.00636126	21	804	Transcription regulator activity	OS01G0733200 OS08G0546800 OS12G0589000 OS01G0586800 OS02G0191600 OS02G0638650 OS02G0649300 OS02G0677300 OS02G0729700 OS02G0764700 OS02G0767800 OS04G0572400 OS05G0437100 OS06G0127100 OS06G0194000 OS09G0379600 OS09G0457900 OS09G0522100 OS09G0522200 OS11G0168500 OS12G0168100
		0.00644102	5	51	Oxidoreductase activity, oxidizing metal ions	OS02G0749700 OS10G0346300 OS11G0641500 OS12G0257600 OS12G0258700
		0.0303762	4	45	Chitinase activity	OS05G0247800 OS05G0399300 OS11G0701200 OS11G0702100
		0.0303762	2	6	Oxygen binding	OS03G0226200 OS03G0233900
		0.0303762	46	2749	Cation binding	OS01G0135700 OS01G0949500 OS01G0955100 OS03G0330200 OS03G0331700 OS04G0511200 OS05G0380900 OS12G0132300 OS12G0491800 OS01G0337100 OS02G0570500 OS02G0584700 OS02G0584800 OS02G0740700 OS02G0749700 OS02G0824100 OS03G0134500 OS03G0156600 OS03G0226200 OS03G0233900 OS03G0268600 OS03G0292100 OS03G0693800 OS03G0693900 OS03G0694000 OS03G0712700 OS05G0128200 OS05G0515200 OS06G0569500 OS06G0683400 OS07G0103…
		0.0303762	46	2726	Metal ion binding	OS01G0135700 OS01G0949500 OS01G0955100 OS03G0330200 OS03G0331700 OS04G0511200 OS05G0380900 OS12G0132300 OS12G0491800 OS01G0337100 OS02G0570500 OS02G0584700 OS02G0584800 OS02G0740700 OS02G0749700 OS02G0824100 OS03G0134500 OS03G0156600 OS03G0226200 OS03G0233900 OS03G0268600 OS03G0292100 OS03G0693800 OS03G0693900 OS03G0694000 OS03G0712700 OS05G0128200 OS05G0515200 OS06G0569500 OS06G0683400 OS07G0103…
	GO-CELLULAR COMPONENT	0.0239283	9	198	Apoplast	OS02G0749700 OS03G0693800 OS03G0693900 OS03G0694000 OS04G0604300 OS10G0346300 OS11G0641500 OS12G0257600 OS12G0258700

## Sheet: KEGG_BRITE_DEGs
			METABOLISM	UPREGULATED	DOWNREGULATED
	Metabolism	ko01000	Enzymes	42	7
		ko01009	Protein phosphatases and associated proteins	2	0
		ko01002	Peptidases	1	0
		ko01003	Glycosyltransferases	6	0
		ko01006	Prenyltransferases	1	1
		ko00199	Cytochrome P450	2	2
		ko00194	Photosynthesis proteins	2	0
	Genetic information processing	ko03000	Transcription factors	4	1
		ko03041	Messenger RNA biogenesis	0	1
		ko03041	Spliceosome	3	0
		ko03009	Ribosome biogenesis	1	0
		ko03012	Translation factors	1	0
		ko03110	Chaperones and folding catalysts	1	0
		ko04131	Membrane trafficking	3	0
		ko04121	Ubiquitin system	1	4
		ko03036	Chromosome and associated proteins	5	4
		ko03032	DNA replication process	0	1
		ko03029	Mitochondrial biogenesis	0	2
	Signaling and cellular processes	ko02000	Transporters	8	0
		ko04812	Cytoskeleton proteins	1	1
		ko04147	Exosome	4	1
		ko00537	GPI anchored proteins	1	0
