# Supplementary material for: Understanding the early cold response mechanism in IR64 indica rice variety through comparative transcriptome analysis
Source: BMC Genomics. 2020 Jun 24;21:425. doi: 10.1186/s12864-020-06841-2 (PMC7315535; doi:10.1186/s12864-020-06841-2)
Supplement: Supplementary file 3 — Additional file 3. Gene details for differentially regulated Transcription factors, components of Redox pathway, and other cold-responsive genes. [file 12864_2020_6841_MOESM3_ESM.xlsx]

## Sheet: Transcription Factors
		ID	Description	GO	InterPro	log2FoldChange	pvalue
	Myb (5)	Os01t0298400-01	Myb transcription factor domain containing protein.	Biological Process: regulation of transcription, DNA-dependent (GO:0006355), Molecular Function: DNA binding (GO:0003677), Molecular Function: protein binding (GO:0005515)	SANT domain, DNA binding (IPR001005), Homeodomain-like (IPR009057), Homeodomain-related (IPR012287), Myb, DNA-binding (IPR014778), Myb transcription factor (IPR015495), Transcription regulator HTH, Myb-type, DNA-binding (IPR017930)	2.96139	0.016281
		Os01t0663051-00	Similar to SANT/MYB protein.	Molecular Function: DNA binding (GO:0003677), Molecular Function: protein binding (GO:0005515)	SANT domain, DNA binding (IPR001005), Homeodomain-like (IPR009057), Myb, DNA-binding (IPR014778)	2.831	0.0457543
		Os03t0315400-01	OsMYB2, Similar to Typical P-type R2R3 Myb protein (Fragment).	Biological Process: regulation of transcription, DNA-dependent (GO:0006355), Molecular Function: DNA binding (GO:0003677), Molecular Function: protein binding (GO:0005515)	SANT domain, DNA binding (IPR001005), Homeodomain-like (IPR009057), Homeodomain-related (IPR012287), Myb, DNA-binding (IPR014778), Myb transcription factor (IPR015495), Transcription regulator HTH, Myb-type, DNA-binding (IPR017930)	3.5483	4.31398e-05
		Os04t0286500-01	Homeodomain-like containing protein.		MYB-like (IPR017877)	6.49636	3.80755e-05
		Os04t0517100-01	OsMYB4, Myb transcription factor 4, myb transcription factor 8, transcription factor MYB8	Biological Process: regulation of transcription, DNA-dependent (GO:0006355), Molecular Function: DNA binding (GO:0003677), Molecular Function: protein binding (GO:0005515)	Homeodomain-like (IPR009057), Homeodomain-related (IPR012287), Myb, DNA-binding (IPR014778), Myb transcription factor (IPR015495), Transcription regulator HTH, Myb-type, DNA-binding (IPR017930)	3.16759	0.00398568
	DREB (6)	Os02t0677300-02	OsDREB1G, OsERF025, Dehydration-responsive element-binding protein 1G, ethylene response factor 25, APETALA2/ethylene-responsive element binding protein 138	Biological Process: regulation of transcription, DNA-dependent (GO:0006355), Molecular Function: DNA binding (GO:0003677), Molecular Function: sequence-specific DNA binding transcription factor activity (GO:0003700)	Pathogenesis-related transcriptional factor/ERF, DNA-binding (IPR001471), DNA-binding, integrase-type (IPR016177)	4.36013	2.85247e-05
		Os04t0572400-00	OsDREB1E, OsERF030, DEHYDRATION-RESPONSIVE ELEMENT-BINDING PROTEIN 1E, ethylene response factor 30, APETALA2/ethylene-responsive element binding protein 160	Biological Process: regulation of transcription, DNA-dependent (GO:0006355), Molecular Function: DNA binding (GO:0003677), Molecular Function: sequence-specific DNA binding transcription factor activity (GO:0003700)	Pathogenesis-related transcriptional factor/ERF, DNA-binding (IPR001471), DNA-binding, integrase-type (IPR016177)	3.80659	0.0154303
		Os06t0127100-01	OsDREB1C, CBF1, ERF26, Dehydration-responsive element-binding protein 1C, Protein DREB1C, Protein C-repeat-binding factor 1, ethylene response factor 26, APETALA2/ethylene-responsive element binding protein 98	Biological Process: regulation of transcription, DNA-dependent (GO:0006355), Molecular Function: DNA binding (GO:0003677), Molecular Function: sequence-specific DNA binding transcription factor activity (GO:0003700)	Pathogenesis-related transcriptional factor/ERF, DNA-binding (IPR001471), DNA-binding, integrase-type (IPR016177)	4.02375	1.68085e-06
		Os09t0522000-01	OsDREB1B, ERF31, Dehydration-responsive element-binding protein 1B, Protein DREB1B, ethylene response factor 31, APETALA2/ethylene-responsive element binding protein 169			5.08629	4.39863e-11
		Os09t0522100-00	OsDREB1H, OsERF133, ethylene response factor 133, APETALA2/ethylene-responsive element binding protein 65, Dehydration-responsive element-binding protein 1H	Biological Process: regulation of transcription, DNA-dependent (GO:0006355), Molecular Function: DNA binding (GO:0003677), Molecular Function: sequence-specific DNA binding transcription factor activity (GO:0003700)	Pathogenesis-related transcriptional factor/ERF, DNA-binding (IPR001471), DNA-binding, integrase-type (IPR016177)	4.82563	1.74616e-06
		Os09t0522200-01	OsDREB1A, OsCBF3, OsERF24, Dehydration-responsive element-binding protein 1A, Protein DREB1A, Protein C-repeat-binding factor 3, ethylene response factor 24, APETALA2/ethylene-responsive element binding protein 114	Biological Process: regulation of transcription, DNA-dependent (GO:0006355), Molecular Function: DNA binding (GO:0003677), Molecular Function: sequence-specific DNA binding transcription factor activity (GO:0003700)	Pathogenesis-related transcriptional factor/ERF, DNA-binding (IPR001471), DNA-binding, integrase-type (IPR016177)	2.60993	0.0136241
	WRKY (1)	Os01t0586800-00	OsWRKY27, Rice WRKY gene27, Similar to WRKY transcription factor 5 (Fragment).	Biological Process: regulation of transcription, DNA-dependent (GO:0006355), Molecular Function: sequence-specific DNA binding transcription factor activity (GO:0003700), Molecular Function: sequence-specific DNA binding (GO:0043565)	DNA-binding WRKY (IPR003657)	8.62714	0.000146953
	HSF (2)	Os01t0733200-01	OsHsfC1b, HSF11, Heat stress transcription factor C1b, Heat stress transcription factor C-1b, Heat stress transcription factor 3, Similar to Heat shock transcription factor 29 (Fragment).	Biological Process: regulation of transcription, DNA-dependent (GO:0006355), Cellular Component: nucleus (GO:0005634), Molecular Function: sequence-specific DNA binding transcription factor activity (GO:0003700), Molecular Function: sequence-specific DNA binding (GO:0043565)	Heat shock factor (HSF)-type, DNA-binding (IPR000232), Winged helix-turn-helix transcription repressor DNA-binding (IPR011991)	1.75979	0.0390861
		Os08t0546800-01	HSfB2b, ,HSF21, Heat stress transcription factor B2b, Heat stress transcription factor B-2b, Heat stress transcription factor 21, Heat stress transcription factor 2,Similar to Heat stress transcription factor B-2b.	Biological Process: regulation of transcription, DNA-dependent (GO:0006355), Cellular Component: nucleus (GO:0005634), Molecular Function: sequence-specific DNA binding transcription factor activity (GO:0003700), Molecular Function: sequence-specific DNA binding (GO:0043565)	Heat shock factor (HSF)-type, DNA-binding (IPR000232), Winged helix-turn-helix transcription repressor DNA-binding (IPR011991)	3.89311	0.0432416
	ZINC FINGER (6)	Os02t0671800-01	Integrase, catalytic core domain containing protein.	Biological Process: DNA integration (GO:0015074), Molecular Function: nucleic acid binding (GO:0003676), Molecular Function: zinc ion binding (GO:0008270)	Integrase, catalytic core (IPR001584), Zinc finger, CCHC-type (IPR001878), Ribonuclease H-like (IPR012337)	4.61602	0.00183133
		Os03t0820300-01	ZFP-182, TFIIIA-type zinc finger protein, Transcription activator, Abiotic stress tolerance	Molecular Function: metal ion binding (GO:0046872)	Zinc finger, C2H2-like (IPR015880), Zinc finger, C2H2 (IPR007087)	3.42603	0.00619506
		Os03t0820400-01	Zinc finger protein ZFP15, ZFP37-C2H2 type zinc finger trascription factor; Os03g0820400 protein; Putative Cys2/His2 zinc-finger protein; ; Zinc finger,Similar to ZPT2-13.	Cellular Component: intracellular (GO:0005622), Molecular Function: zinc ion binding (GO:0008270)	Zinc finger, C2H2 (IPR007087), Zinc finger, C2H2-like (IPR015880)	3.27185	8.99981e-05
		Os05t0128200-01	Hypothetical conserved gene.	Molecular Function: nucleic acid binding (GO:0003676), Molecular Function: protein binding (GO:0005515), Molecular Function: zinc ion binding (GO:0008270)	Zinc finger, CCCH-type (IPR000571), Ankyrin repeat (IPR002110), Ankyrin repeat-containing domain (IPR020683)	1.70847	0.0301771
		Os07t0574900-01	Similar to C3H zinc finger transcription factor.			6.61166	0.0101482
		Os09t0466400-01	OsZHD1, zinc finger homeodomain class homeobox transcription factor 1; Zinc finger homeodomain (ZF-HD) class homeobox transcription factor, Rice morphogenesis, Modulation of leaf rolling	Molecular Function: DNA binding (GO:0003677)	ZF-HD homeobox protein, Cys/His-rich dimerisation domain (IPR006456), Homeobox domain-like (IPR009057), Homeodomain, ZF-HD class (IPR006455)	2.39445	0.00521316
	AP2/ERF (9)	Os02t0638650-01	OsERF#141, AP2/EREBP19, ethylene response factor 141, APETALA2/ethylene-responsive element binding protein 19, Pathogenesis-related transcriptional factor and ERF domain containing protein.	Biological Process: regulation of transcription, DNA-dependent (GO:0006355), Molecular Function: DNA binding (GO:0003677), Molecular Function: sequence-specific DNA binding transcription factor activity (GO:0003700)	Pathogenesis-related transcriptional factor/ERF, DNA-binding (IPR001471), DNA-binding, integrase-type (IPR016177)	3.58528	0.01153
		Os02t0764700-01	OsDERF5, OsERF#103,AP2/EREBP130, drought-responsive ethylene response factor 5, drought-responsive ERF 5, ethylene response factor 103, APETALA2/ethylene-responsive element binding protein 130, Similar to Ethylene-responsive transcription factor 4 (Ethylene-responsive element binding factor 4) (Related to APETALA-2 protein 5) (EREBP-4) (AtERF4).	Biological Process: regulation of transcription, DNA-dependent (GO:0006355), Molecular Function: DNA binding (GO:0003677), Molecular Function: sequence-specific DNA binding transcription factor activity (GO:0003700)	Pathogenesis-related transcriptional factor/ERF, DNA-binding (IPR001471), DNA-binding, integrase-type (IPR016177)	3.10903	0.00140557
		Os02t0767800-00	AP2/EREBP#139, APETALA2/ethylene-responsive element binding protein 139;	Biological Process: regulation of transcription, DNA-dependent (GO:0006355), Molecular Function: DNA binding (GO:0003677), Molecular Function: sequence-specific DNA binding transcription factor activity (GO:0003700)	Pathogenesis-related transcriptional factor/ERF, DNA-binding (IPR001471), DNA-binding, integrase-type (IPR016177)	2.80474	0.00834024
		Os05t0437100-00	OsERF#105, AP2/EREBP50, ethylene response factor 105, APETALA2/ethylene-responsive element binding protein 50, Pathogenesis-related transcriptional factor and ERF domain containing protein.	Biological Process: regulation of transcription, DNA-dependent (GO:0006355), Molecular Function: DNA binding (GO:0003677), Molecular Function: sequence-specific DNA binding transcription factor activity (GO:0003700)	Pathogenesis-related transcriptional factor/ERF, DNA-binding (IPR001471), DNA-binding, integrase-type (IPR016177)	3.74837	0.0106365
		Os06t0194000-02	OsERF#071, AP2/EREBP124, OsERF15, ethylene response factor 71, APETALA2/ethylene-responsive element binding protein 124, ethylene response factor 15Similar to Ethylene-responsive transcription factor 3 (Ethylene-responsive element binding factor 3 homolog) (EREBP-5) (NtERF5).	Biological Process: regulation of transcription, DNA-dependent (GO:0006355), Molecular Function: DNA binding (GO:0003677), Molecular Function: sequence-specific DNA binding transcription factor activity (GO:0003700)	Pathogenesis-related transcriptional factor/ERF, DNA-binding (IPR001471), DNA-binding, integrase-type (IPR016177)	4.54358	0.032043
		Os09t0457900-01	OsERF#102, OsERF102, AP2/EREBP123, OsEATB, AP2/ERF transcription factor, Regulation of the internode elongation, ethylene response factor 102, APETALA2/ethylene-responsive element binding protein 123, ERF protein associated with tillering and panicle branching	Biological Process: regulation of transcription, DNA-templated (GO:0006355), Molecular Function: DNA binding (GO:0003677), Molecular Function: sequence-specific DNA binding transcription factor activity (GO:0003700)	DNA-binding domain (IPR016177), AP2/ERF domain (IPR001471)	4.88057	0.00031055
		Os11t0168500-00	OsERF#118, AP2/EREBP117, ethylene response factor 118, APETALA2/ethylene-responsive element binding protein 117	Biological Process: regulation of transcription, DNA-dependent (GO:0006355), Molecular Function: DNA binding (GO:0003677), Molecular Function: sequence-specific DNA binding transcription factor activity (GO:0003700)	Pathogenesis-related transcriptional factor/ERF, DNA-binding (IPR001471), DNA-binding, integrase-type (IPR016177)	3.11604	0.0366023
		Os04t0546800-01	OsERF1, OsERF93; Pathogenesis-related transcriptional factor and ERF domain containing protein.	Biological Process: regulation of transcription, DNA-dependent (GO:0006355), Molecular Function: DNA binding (GO:0003677), Molecular Function: sequence-specific DNA binding transcription factor activity (GO:0003700)	Pathogenesis-related transcriptional factor/ERF, DNA-binding (IPR001471), DNA-binding, integrase-type (IPR016177)	-2.75863	0.0105472
		Os12t0168100-01	OsDERF8, OsERF124, AP2/EREBP158, drought-responsive ethylene response factor 8, drought-responsive ERF 8, ethylene response factor 124, APETALA2/ethylene-responsive element binding protein 158	Biological Process: regulation of transcription, DNA-dependent (GO:0006355), Molecular Function: DNA binding (GO:0003677), Molecular Function: sequence-specific DNA binding transcription factor activity (GO:0003700)	Pathogenesis-related transcriptional factor/ERF, DNA-binding (IPR001471), DNA-binding, integrase-type (IPR016177)	3.16913	0.0236778
	Myc (3)	Os06t0570900-00	OsbHLH030; Helix-loop-helix DNA-binding domain containing protein.		Myc-type, basic helix-loop-helix (bHLH) domain;Helix-loop-helix DNA-binding domain superfamily;Myc-type, basic helix-loop-helix (bHLH) domain;Myc-type, basic helix-loop-helix (bHLH) domain;Myc-type, basic helix-loop-helix (bHLH) domain;Myc-type, basic helix-loop-helix (bHLH) domain;Myc-type, basic helix-loop-helix (bHLH) domain;Myc-type, basic helix-loop-helix (bHLH) domain;Myc-type, basic helix-…	2.38145	0.0427998
		Os08t0477900-00	OsbHLH042, Helix-loop-helix DNA-binding domain containing protein.		Myc-type, basic helix-loop-helix (bHLH) domain;Helix-loop-helix DNA-binding domain superfamily;Myc-type, basic helix-loop-helix (bHLH) domain;Myc-type, basic helix-loop-helix (bHLH) domain;Myc-type, basic helix-loop-helix (bHLH) domain;Myc-type, basic helix-loop-helix (bHLH) domain;Myc-type, basic helix-loop-helix (bHLH) domain;Myc-type, basic helix-loop-helix (bHLH) domain;Myc-type, basic helix-…	6.39695	0.0180993
		Os12t0589000-00	OsbHLH130, bHLH130, OsRSL9, RSL9, ROOT HAIR DEFECTIVE-SIX LIKE 9,Similar to Helix-loop-helix DNA-binding domain containing protein;cmyc	Biological Process: regulation of transcription, DNA-dependent (GO:0006355)	Myc-type, basic helix-loop-helix (bHLH) domain;Helix-loop-helix DNA-binding domain superfamily;Myc-type, basic helix-loop-helix (bHLH) domain;Myc-type, basic helix-loop-helix (bHLH) domain;Myc-type, basic helix-loop-helix (bHLH) domain;Myc-type, basic helix-loop-helix (bHLH) domain;Myc-type, basic helix-loop-helix (bHLH) domain;Myc-type, basic helix-loop-helix (bHLH) domain;Myc-type, basic helix-…	4.83262	0.000167849
	NAC (2)	Os03t0327100-01	ONAC039, ONAC39, NAC39, OsCUC1, NAC domain-containing protein 039, NAC domain-containing protein 39, CUP SHAPED COTYLEDON1	Biological Process: regulation of transcription, DNA-dependent (GO:0006355), Molecular Function: DNA binding (GO:0003677)	No apical meristem (NAM) protein (IPR003441)	2.73828	0.00209785
		Os12t0123800-01	ONAC077, NAC77, NAC300, ONAC132, NAC132, NAC domain-containing protein 30, NAC domain-containing protein 77, NAC domain-containing protein 132	Biological Process: regulation of transcription, DNA-dependent (GO:0006355), Molecular Function: DNA binding (GO:0003677)	No apical meristem (NAM) protein (IPR003441)	2.51898	0.0354865
	bZIP (5)	Os02t0191600-00	OsbZIP16, OsSTA51, b-ZIP transcription factor 16, Basic leucine zipper transcription factor OsbZIP16	Biological Process: regulation of transcription, DNA-dependent (GO:0006355), Molecular Function: sequence-specific DNA binding transcription factor activity (GO:0003700), Molecular Function: sequence-specific DNA binding (GO:0043565), Molecular Function: protein dimerization activity (GO:0046983)	Basic-leucine zipper (bZIP) transcription factor (IPR004827), Basic leucine zipper (IPR011700)	2.82648	0.0431875
		Os02t0649300-01	OsHox24, OsSLI1, rice homeobox gene 24, Homeobox-leucine zipper protein HOX24, Homeodomain transcription factor HOX24, HD-ZIP protein HOX24, stress largely induced 1HD-ZIP I protein, Transcription activator, Stress response, Panicle development	Biological Process: regulation of transcription, DNA-templated (GO:0006355), Molecular Function: DNA binding (GO:0003677), Molecular Function: sequence-specific DNA binding transcription factor activity (GO:0003700), Molecular Function: sequence-specific DNA binding (GO:0043565)	Homeodomain-like (IPR009057), Homeobox domain (IPR001356), Leucine zipper, homeobox-associated (IPR003106), Helix-turn-helix motif (IPR000047), Homeobox, conserved site (IPR017970)	4.21874	0.00668308
		Os02t0729700-02	OsHox16, rice homeobox gene 16, Homeobox-leucine zipper protein HOX16, Homeodomain transcription factor HOX16, HD-ZIP protein HOX16Similar to HAHB-7 (Fragment).	Biological Process: regulation of transcription, DNA-dependent (GO:0006355), Cellular Component: nucleus (GO:0005634), Molecular Function: transcription regulatory region sequence-specific DNA binding (GO:0000976), Molecular Function: DNA binding (GO:0003677), Molecular Function: sequence-specific DNA binding transcription factor activity (GO:0003700), Molecular Function: protein binding (GO:0005…	Helix-turn-helix motif, lambda-like repressor (IPR000047), Homeobox (IPR001356), Leucine zipper, homeobox-associated (IPR003106), Homeodomain-like (IPR009057), Homeodomain-related (IPR012287), Homeobox, conserved site (IPR017970)	4.06724	0.000143337
		Os06t0662200-01	OsbZIP52; Basic leucine zipper (bZIP) transcription factor, Negative regulator of cold and drought stress response	Biological Process: regulation of transcription, DNA-templated (GO:0006355), Molecular Function: transcription factor activity, sequence-specific DNA binding (GO:0003700)	Basic-leucine zipper domain (IPR004827)	-2.42478	0.0147338
		Os09t0379600-00	OsHox25, rice homeobox gene 25, Homeobox-leucine zipper protein HOX25, Homeodomain transcription factor HOX25, HD-ZIP protein HOX25	Biological Process: regulation of transcription, DNA-dependent (GO:0006355), Cellular Component: nucleus (GO:0005634), Molecular Function: transcription regulatory region sequence-specific DNA binding (GO:0000976), Molecular Function: DNA binding (GO:0003677), Molecular Function: sequence-specific DNA binding transcription factor activity (GO:0003700), Molecular Function: protein binding (GO:0005…	Helix-turn-helix motif, lambda-like repressor (IPR000047), Homeobox (IPR001356), Leucine zipper, homeobox-associated (IPR003106), Homeodomain-like (IPR009057), Homeodomain-related (IPR012287), Homeobox, conserved site (IPR017970)	2.32256	0.0316055
	bHLH (3)	Os01t0705700-01	OsICE1; Similar to Transcription factor ICE1 (Inducer of CBF expression 1) (Basic helix- loop-helix protein 116) (bHLH116) (AtbHLH116).	NONE	Helix-loop-helix DNA-binding (IPR011598)	-3.72489	0.014291
		Os04t0301500-01	OsbHLH006; Helix-loop-helix DNA-binding domain containing protein.	NONE	Helix-loop-helix DNA-binding (IPR011598)	-3.61802	0.0106522
		Os06t0724800-01	OsbHLH155;Basic helix-loop-helix dimerisation region bHLH domain containing protein.	NONE	Helix-loop-helix DNA-binding (IPR011598)	-1.96675	0.0271224
	GRFs(2)	Os03t0733600-01	OsGIF3, GIF3, OsGIF1; Transcriptional cofactor, Ortholog of Arabidopsis ANGUSTIFOLIA3(AN3), Regulation of stem, leaf and grain size, Positive regulation of cell proliferation	Molecular Function: transcription coactivator activity (GO:0003713)	SS18 family (IPR007726)	-6.57318	0.0109936
		Os12t0484900-01	OsGRF7; Similar to Growth-regulating factor 7.	Biological Process: regulation of transcription, DNA-dependent (GO:0006355), Cellular Component: nucleus (GO:0005634), Molecular Function: protein binding (GO:0005515), Molecular Function: ATP binding (GO:0005524), Molecular Function: hydrolase activity, acting on acid anhydrides, in phosphorus-containing anhydrides (GO:0016818)	WRC (IPR014977), Glutamine-Leucine-Glutamine, QLQ (IPR014978)	-2.37982	0.0460589
	others (3)	Os06t0693800-00	Transcription factor IIS, N-terminal domain containing protein.	Biological Process: transcription, DNA-dependent (GO:0006351), Cellular Component: nucleus (GO:0005634), Molecular Function: DNA binding (GO:0003677)	Transcription factor IIS, N-terminal (IPR017923)	4.16806	0.0338705
		Os01t0646300-01	OsSLRL1, OsGAI; Similar to RGA2 protein.	NONE	Transcription factor GRAS (IPR005202)	-1.84805	0.0442547
		Os06t0659100-00	OsSPL10; Similar to Squamosa-promoter binding protein 1.	Cellular Component: nucleus (GO:0005634), Molecular Function: DNA binding (GO:0003677)	Transcription factor, SBP-box (IPR004333)	-3.95251	0.0449326

## Sheet: Redox signaling
			ID	Description	GO	InterPro	log2FoldChange	pvalue
		cytochrome (12)	Os02t0570500-01	Oscyp71Z6; Cytochrome P450 71Z6; Similar to Cytochrome P450 family protein, expressed.	Biological Process: oxidation-reduction process (GO:0055114), Molecular Function: iron ion binding (GO:0005506), Molecular Function: electron carrier activity (GO:0009055), Molecular Function: oxidoreductase activity, acting on paired donors, with incorporation or reduction of molecular oxygen (GO:0016705), Molecular Function: heme binding (GO:0020037)	Cytochrome P450 (IPR001128), Cytochrome P450, E-class, group I (IPR002401), Cytochrome P450, conserved site (IPR017972)	2.65576	0.0463465
			Os02t0824100-00	Cytochrome P450 family protein.	Biological Process: oxidation-reduction process (GO:0055114), Molecular Function: iron ion binding (GO:0005506), Molecular Function: electron carrier activity (GO:0009055), Molecular Function: oxidoreductase activity, acting on paired donors, with incorporation or reduction of molecular oxygen (GO:0016705), Molecular Function: heme binding (GO:0020037)	Cytochrome P450 (IPR001128), Cytochrome P450, E-class, group I (IPR002401), Cytochrome P450, conserved site (IPR017972)	4.11132	0.0195622
			Os03t0134500-00	Cytochrome p450 (CYP78A9).	Biological Process: oxidation-reduction process (GO:0055114), Molecular Function: iron ion binding (GO:0005506), Molecular Function: electron carrier activity (GO:0009055), Molecular Function: oxidoreductase activity, acting on paired donors, with incorporation or reduction of molecular oxygen (GO:0016705), Molecular Function: heme binding (GO:0020037)	Cytochrome P450 (IPR001128), Cytochrome P450, E-class, group I (IPR002401), Cytochrome P450, conserved site (IPR017972)	3.29805	0.00985225
			Os05t0515200-01	Cytochrome P450 family protein.	Biological Process: oxidation-reduction process (GO:0055114), Molecular Function: iron ion binding (GO:0005506), Molecular Function: electron carrier activity (GO:0009055), Molecular Function: oxidoreductase activity, acting on paired donors, with incorporation or reduction of molecular oxygen (GO:0016705), Molecular Function: heme binding (GO:0020037)	Cytochrome P450 (IPR001128), Cytochrome P450, E-class, group I (IPR002401), Cytochrome P450, conserved site (IPR017972)	2.96056	0.0334698
			Os06t0569500-01	OsKO4, OsKOL4, KOS1, CYP701A8, OsKO2; rice ent-kaurene oxidase4, cytochrome P450 701A8; Ent-kaurene oxidase, Diterpenoid phytoalexin biosynthesis	Biological Process: oxidation-reduction process (GO:0055114), Molecular Function: iron ion binding (GO:0005506), Molecular Function: oxidoreductase activity, acting on paired donors, with incorporation or reduction of molecular oxygen (GO:0016705), Molecular Function: heme binding (GO:0020037)	Cytochrome P450 (IPR001128), Cytochrome P450, E-class, group I (IPR002401), Cytochrome P450, conserved site (IPR017972)	3.0364	0.0281207
			Os07t0491800-01	Similar to taxane 13-alpha-hydroxylase.	Biological Process: oxidation-reduction process (GO:0055114), Molecular Function: monooxygenase activity (GO:0004497), Molecular Function: iron ion binding (GO:0005506), Molecular Function: electron carrier activity (GO:0009055), Molecular Function: oxidoreductase activity, acting on paired donors, with incorporation or reduction of molecular oxygen (GO:0016705), Molecular Function: heme binding …	Cytochrome P450 (IPR001128), Cytochrome P450, B-class (IPR002397), Cytochrome P450, conserved site (IPR017972)	2.9631	0.0318728
			Os08t0468100-03	OsNR1, NR1, nia1, OsNIA1; Similar to Nitrate reductase.	Biological Process: oxidation-reduction process (GO:0055114), Molecular Function: oxidoreductase activity (GO:0016491), Molecular Function: heme binding (GO:0020037), Molecular Function: molybdenum ion binding (GO:0030151), Molecular Function: metal ion binding (GO:0046872)	Cytochrome b5 (IPR001199), Oxidoreductase FAD/NAD(P)-binding (IPR001433), Flavoprotein pyridine nucleotide cytochrome reductase (IPR001709), NADH:cytochrome b5 reductase (CBR) (IPR001834), Moybdenum cofactor oxidoreductase, dimerisation (IPR005066), Oxidoreductase, FAD-binding domain (IPR008333), Eukaryotic molybdopterin oxidoreductase (IPR008335), Immunoglobulin E-set (IPR014756), Ferredoxin red…	7.13332	0.0179077
			Os08t0472800-01	OsABA8OX2, OsABA8ox2, CYP707A6, Abscisic acid 8'-hydroxylase 2, ABA 8'-hydroxylase 2, Cytochrome P450 707A6; Cytochrome P450 family protein.	Biological Process: oxidation-reduction process (GO:0055114), Molecular Function: iron ion binding (GO:0005506), Molecular Function: electron carrier activity (GO:0009055), Molecular Function: oxidoreductase activity, acting on paired donors, with incorporation or reduction of molecular oxygen (GO:0016705), Molecular Function: heme binding (GO:0020037)	Cytochrome P450 (IPR001128), Cytochrome P450, E-class, group I (IPR002401), Cytochrome P450, conserved site (IPR017972)	2.26823	0.0387776
			Os10t0525200-01	Cytochrome P450 family protein.	Biological Process: oxidation-reduction process (GO:0055114), Molecular Function: iron ion binding (GO:0005506), Molecular Function: electron carrier activity (GO:0009055), Molecular Function: oxidoreductase activity, acting on paired donors, with incorporation or reduction of molecular oxygen (GO:0016705), Molecular Function: heme binding (GO:0020037)	Cytochrome P450 (IPR001128), Cytochrome P450, E-class, group I (IPR002401)	4.04335	0.0427909
			Os01t0858350-01	Similar to cytochrome P450.	Biological Process: oxidation-reduction process (GO:0055114), Molecular Function: iron ion binding (GO:0005506), Molecular Function: electron carrier activity (GO:0009055), Molecular Function: oxidoreductase activity, acting on paired donors, with incorporation or reduction of molecular oxygen (GO:0016705), Molecular Function: heme binding (GO:0020037)	Cytochrome P450 (IPR001128), Cytochrome P450, E-class, group I (IPR002401)	-3.28594	0.00463576
			Os03t0138200-01	OsCYP96B6; Cytochrome P450 family protein.	Biological Process: oxidation-reduction process (GO:0055114), Molecular Function: iron ion binding (GO:0005506), Molecular Function: electron carrier activity (GO:0009055), Molecular Function: oxidoreductase activity, acting on paired donors, with incorporation or reduction of molecular oxygen (GO:0016705), Molecular Function: heme binding (GO:0020037)	Cytochrome P450 (IPR001128), Cytochrome P450, E-class, group I (IPR002401), Cytochrome P450, conserved site (IPR017972)	-3.93349	0.0350716
			Os06t0600400-01	OsCYP734A4; Cytochrome P450 family protein.	Biological Process: oxidation-reduction process (GO:0055114), Molecular Function: iron ion binding (GO:0005506), Molecular Function: electron carrier activity (GO:0009055), Molecular Function: oxidoreductase activity, acting on paired donors, with incorporation or reduction of molecular oxygen (GO:0016705), Molecular Function: heme binding (GO:0020037)	Cytochrome P450 (IPR001128), Cytochrome P450, E-class, group I (IPR002401), Cytochrome P450, conserved site (IPR017972)	-2.21776	0.0359662
		oxalate oxidase (3)	Os03t0693800-00	Osoxo4, OsOxO2, OsGLP3-4, GLP3-4; oxalate oxidase 4, oxalate oxidase 2, german-like protein 3-4; Similar to Oxalate oxidase 1 (EC 1.2.3.4) (Germin). May play a role in plant defense. Probably has no oxalate oxidase activity even if the active site is conserved	Cellular Component: apoplast (GO:0048046), Molecular Function: manganese ion binding (GO:0030145), Molecular Function: nutrient reservoir activity (GO:0045735)	Germin (IPR001929), Cupin 1 (IPR006045), Cupin, RmlC-type (IPR011051), RmlC-like jelly roll fold (IPR014710), Germin, manganese binding site (IPR019780)	3.82885	0.0259995
			Os03t0693900-00	OsOxO3, OsGLP3-5, GLP3-5; oxalate oxidase 3, german-like protein 3-5; Similar to Oxalate oxidase 1 (EC 1.2.3.4) (Germin).	Cellular Component: apoplast (GO:0048046), Molecular Function: manganese ion binding (GO:0030145), Molecular Function: nutrient reservoir activity (GO:0045735)	Germin (IPR001929), Cupin 1 (IPR006045), Cupin, RmlC-type (IPR011051), RmlC-like jelly roll fold (IPR014710), Germin, manganese binding site (IPR019780)	2.90303	0.019566
			Os03t0694000-01	OsOxO4, OsGLP3-6, GLP3-6; oxalate oxidase 4, german-like protein 3-6; Similar to Oxalate oxidase 1 (EC 1.2.3.4) (Germin).	Cellular Component: apoplast (GO:0048046), Molecular Function: manganese ion binding (GO:0030145), Molecular Function: nutrient reservoir activity (GO:0045735)	Germin (IPR001929), Cupin 1 (IPR006045), Cupin, RmlC-type (IPR011051), RmlC-like jelly roll fold (IPR014710), Germin, manganese binding site (IPR019780)	3.57293	0.0231951
		lignin catabolism (5)	Os02t0749700-01	OsLAC10; laccase 10; Laccase, Lignin biosynthesis, Response to Cu stress of rice roots	Biological Process: lignin catabolic process (GO:0046274), Biological Process: oxidation-reduction process (GO:0055114), Molecular Function: copper ion binding (GO:0005507), Molecular Function: oxidoreductase activity (GO:0016491), Molecular Function: hydroquinone:oxygen oxidoreductase activity (GO:0052716), Cellular Component: apoplast (GO:0048046)	Cupredoxin (IPR008972), Laccase (IPR017761), Multicopper oxidase, type 3 (IPR011707), Laccase, first cupredoxin domain (IPR034288), Multicopper oxidase, type 1 (IPR001117), Laccase, second cupredoxin domain (IPR034285), Multicopper oxidase, type 2 (IPR011706), Laccase, third cupredoxin domain (IPR034289), Multicopper oxidases, conserved site (IPR033138), Multicopper oxidase, copper-binding site (…	5.80745	0.00100523
			Os10t0346300-01	OsLAC17; laccase 17; Cupredoxin domain containing protein.	Biological Process: lignin catabolic process (GO:0046274), Biological Process: oxidation-reduction process (GO:0055114), Cellular Component: apoplast (GO:0048046), Molecular Function: copper ion binding (GO:0005507), Molecular Function: laccase activity (GO:0008471), Molecular Function: oxidoreductase activity (GO:0016491)	Multicopper oxidase, type 1 (IPR001117), Multicopper oxidase, copper-binding site (IPR002355), Cupredoxin (IPR008972), Multicopper oxidase, type 2 (IPR011706), Multicopper oxidase, type 3 (IPR011707), Laccase (IPR017761)	4.95726	0.011907
			Os11t0641500-01	OsLAC23; laccase 23; Cupredoxin domain containing protein.	Biological Process: lignin catabolic process (GO:0046274), Biological Process: oxidation-reduction process (GO:0055114), Cellular Component: apoplast (GO:0048046), Molecular Function: copper ion binding (GO:0005507), Molecular Function: laccase activity (GO:0008471), Molecular Function: oxidoreductase activity (GO:0016491)	Multicopper oxidase, type 1 (IPR001117), Multicopper oxidase, copper-binding site (IPR002355), Cupredoxin (IPR008972), Multicopper oxidase, type 2 (IPR011706), Multicopper oxidase, type 3 (IPR011707), Laccase (IPR017761)	4.52964	0.00318952
			Os12t0257600-00	OsLAC28; laccase 28; Similar to Laccase-25.	Biological Process: lignin catabolic process (GO:0046274), Biological Process: oxidation-reduction process (GO:0055114), Cellular Component: apoplast (GO:0048046), Molecular Function: copper ion binding (GO:0005507), Molecular Function: laccase activity (GO:0008471), Molecular Function: oxidoreductase activity (GO:0016491)	Multicopper oxidase, type 1 (IPR001117), Multicopper oxidase, copper-binding site (IPR002355), Cupredoxin (IPR008972), Multicopper oxidase, type 2 (IPR011706), Multicopper oxidase, type 3 (IPR011707), Laccase (IPR017761)	4.1856	0.00153297
			Os12t0258700-01	OsLAC29;laccase 29;Cupredoxin domain containing protein.	Biological Process: lignin catabolic process (GO:0046274), Biological Process: oxidation-reduction process (GO:0055114), Cellular Component: apoplast (GO:0048046), Molecular Function: copper ion binding (GO:0005507), Molecular Function: laccase activity (GO:0008471), Molecular Function: oxidoreductase activity (GO:0016491)	Multicopper oxidase, type 1 (IPR001117), Multicopper oxidase, copper-binding site (IPR002355), Cupredoxin (IPR008972), Multicopper oxidase, type 2 (IPR011706), Multicopper oxidase, type 3 (IPR011707), Laccase (IPR017761)	5.08621	0.000173384
		miscellaneous (16)	Os03t0182000-00	Similar to flavin-dependent monooxygenase 1.	Biological Process: oxidation-reduction process (GO:0055114), Molecular Function: flavin-containing monooxygenase activity (GO:0004499), Molecular Function: flavin adenine dinucleotide binding (GO:0050660), Molecular Function: NADP binding (GO:0050661)	Flavin monooxygenase-like (IPR020946)	3.56426	0.0177084
			Os03t0648500-01	OsENODL11; early nodulin-like protein 11; Cupredoxin domain containing protein.	Molecular Function: copper ion binding (GO:0005507), Molecular Function: electron carrier activity (GO:0009055)	Plastocyanin-like (IPR003245), Cupredoxin (IPR008972)	3.1035	0.0184287
			Os04t0266900-01	Transketolase C-terminal-like domain containing protein.	Biological Process: metabolic process (GO:0008152), Molecular Function: catalytic activity (GO:0003824), Molecular Function: transketolase activity (GO:0004802)	Transketolase, N-terminal (IPR005474), Transketolase-like, pyrimidine-binding domain (IPR005475), Transketolase, C-terminal (IPR005476), Transketolase, bacterial-like (IPR005478), Transketolase, C-terminal/Pyruvate-ferredoxin oxidoreductase, domain II (IPR009014), Transketolase-like, C-terminal (IPR015941)	2.08082	0.0470212
			Os04t0372700-01	Similar to Quinone-oxidoreductase QR1 (Fragment).	Biological Process: oxidation-reduction process (GO:0055114), Molecular Function: zinc ion binding (GO:0008270), Molecular Function: oxidoreductase activity (GO:0016491)	Alcohol dehydrogenase superfamily, zinc-type (IPR002085), GroES-like (IPR011032), Alcohol dehydrogenase GroES-like (IPR013154)	1.79794	0.0318204
			Os04t0511200-01	EF-hand, abscisic acid responsive 27-kDa protein; Calcium binding peroxygenase; EFA27 for EF hand, abscisic acid, 27kD.		Caleosin (IPR007736)	3.28532	0.017006
			Os04t0543900-01	OsGDH2; glutamate dehydrogenase 2; Similar to glutamic dehydrogenase1.	Biological Process: cellular amino acid metabolic process (GO:0006520), Biological Process: oxidation-reduction process (GO:0055114), Molecular Function: oxidoreductase activity (GO:0016491)	Glutamate/phenylalanine/leucine/valine dehydrogenase, dimerisation domain (IPR006097)	3.85697	0.000410519
			Os06t0215500-01	OsOPR6, OsOPR4, OsOPR06-1 12-oxo-phytodienoic acid reductase 6; Similar to Oxo-phytodienoic acid reductase.	Biological Process: metabolic process (GO:0008152), Biological Process: oxidation-reduction process (GO:0055114), Molecular Function: catalytic activity (GO:0003824), Molecular Function: FMN binding (GO:0010181), Molecular Function: oxidoreductase activity (GO:0016491)	NADH:flavin oxidoreductase/NADH oxidase, N-terminal (IPR001155), Aldolase-type TIM barrel (IPR013785)	4.72721	0.0179639
			Os06t0549600-01	FAD-linked oxidase, FAD-binding, subdomain 2 domain containing protein.	Biological Process: oxidation-reduction process (GO:0055114), Molecular Function: catalytic activity (GO:0003824), Molecular Function: UDP-N-acetylmuramate dehydrogenase activity (GO:0008762), Molecular Function: oxidoreductase activity (GO:0016491), Molecular Function: oxidoreductase activity, acting on CH-OH group of donors (GO:0016614), Molecular Function: flavin adenine dinucleotide binding (…	FAD linked oxidase, N-terminal (IPR006094), Berberine/berberine-like (IPR012951), FAD-binding, type 2 (IPR016166), FAD-binding, type 2, subdomain 1 (IPR016167), FAD-linked oxidase, FAD-binding, subdomain 2 (IPR016168)	4.84695	0.000830575
			Os07t0103500-01	OsGA2ox5, 2-ODD32, Os2-ODD32, 2ODD32, Os2ODD32; GA 2-oxidase 5, 2-oxoglutarate-dependent dioxygenase 32; 2OG-Fe(II) oxygenase domain containing protein.	Biological Process: oxidation-reduction process (GO:0055114), Molecular Function: oxidoreductase activity (GO:0016491), Molecular Function: oxidoreductase activity, acting on paired donors, with incorporation or reduction of molecular oxygen, 2-oxoglutarate as one donor, and incorporation of one atom each of oxygen into both donors (GO:0016706)	Oxoglutarate/iron-dependent oxygenase (IPR005123)	7.17764	0.0166481
			Os07t0638400-01	Os1-Cys Prx B, 1-Cys Prx B, Os1-CysPrxB, 1-CysPrxB; peroxiredoxin, 1 Cys-peroxiredoxin B; Similar to 1-Cys peroxiredoxin.	Biological Process: oxidation-reduction process (GO:0055114), Molecular Function: antioxidant activity (GO:0016209), Molecular Function: oxidoreductase activity (GO:0016491), Molecular Function: peroxiredoxin activity (GO:0051920)	Alkyl hydroperoxide reductase subunit C/ Thiol specific antioxidant (IPR000866), Thioredoxin-like fold (IPR012336), Peroxiredoxin, C-terminal (IPR019479)	3.41799	0.00427602
			Os07t0639500-00	Similar to Class III peroxidase 45.	Biological Process: response to oxidative stress (GO:0006979), Biological Process: oxidation-reduction process (GO:0055114), Molecular Function: peroxidase activity (GO:0004601), Molecular Function: heme binding (GO:0020037)	Plant peroxidase (IPR000823), Haem peroxidase, plant/fungal/bacterial (IPR002016), Haem peroxidase (IPR010255), Peroxidase, active site (IPR019794)	6.4134	0.0135896
			Os04t0689000-01	prx64; Similar to Peroxidase (EC 1.11.1.7).	Biological Process: response to oxidative stress (GO:0006979), Biological Process: oxidation-reduction process (GO:0055114), Molecular Function: peroxidase activity (GO:0004601), Molecular Function: heme binding (GO:0020037)	Plant peroxidase (IPR000823), Haem peroxidase, plant/fungal/bacterial (IPR002016), Haem peroxidase (IPR010255), Peroxidases heam-ligand binding site (IPR019793), Peroxidase, active site (IPR019794)	-3.35361	0.0381359
			Os08t0482700-01	OsUCL30, uclacyanin-like protein 30; Cupredoxin domain containing protein.	Molecular Function: copper ion binding (GO:0005507), Molecular Function: electron carrier activity (GO:0009055)	Plastocyanin-like (IPR003245), Cupredoxin (IPR008972)	6.67548	0.00737874
			Os10t0527400-01	OsGSTU19, GSTU6, OsGSTU6.1, GSTU6.1; glutathione S-transferase GSTU6, glutathione S-transferase GSTU6.16, glutathione transferase U19; Similar to Tau class GST protein 3.	Molecular Function: protein binding (GO:0005515)	Glutathione S-transferase, N-terminal (IPR004045), Glutathione S-transferase, C-terminal (IPR004046), Glutathione S-transferase, C-terminal-like (IPR010987), Thioredoxin-like fold (IPR012336), Glutathione S-transferase/chloride channel, C-terminal (IPR017933)	3.25025	0.0103585
			Os03t0738600-01	OsLOX-L2; Lipoxygenase, Seed germination and longevity	Biological Process: oxidation-reduction process (GO:0055114), Molecular Function: protein binding (GO:0005515), Molecular Function: oxidoreductase activity (GO:0016491), Molecular Function: oxidoreductase activity, acting on single donors with incorporation of molecular oxygen, incorporation of two atoms of oxygen (GO:0016702), Molecular Function: metal ion binding (GO:0046872)	Lipoxygenase (IPR000907), Lipoxygenase, plant (IPR001246), Lipase/lipooxygenase, PLAT/LH2 (IPR008976), PLAT/LH2 domain (IPR001024), Lipoxygenase, C-terminal (IPR013819), Lipoxygenase, domain 3 (IPR027433), Lipoxygenase, iron binding site (IPR020833), Lipoxygenase, conserved site (IPR020834)	-3.60747	0.0156967
			Os12t0227400-01	Allyl alcohol dehydrogenase.	Biological Process: oxidation-reduction process (GO:0055114), Molecular Function: nucleotide binding (GO:0000166), Molecular Function: zinc ion binding (GO:0008270), Molecular Function: oxidoreductase activity (GO:0016491)	Alcohol dehydrogenase superfamily, zinc-type (IPR002085), GroES-like (IPR011032), Alcohol dehydrogenase, C-terminal (IPR013149), NAD(P)-binding domain (IPR016040)	-3.76106	0.0222404

## Sheet: stress responsive
		ID	Description	GO	InterPro	log2FoldChange	pvalue
	stress responsive (41)	Os01t0733200-01	OsHsfC1b, HsfC1b, HSF03, OsHsf-03, HSF11, rHsf11; Heat stress transcription factor C1b, Heat stress transcription factor C-1b, Heat stress transcription factor 3; Similar to Heat shock transcription factor 29 (Fragment).	Biological Process: regulation of transcription, DNA-dependent (GO:0006355), Cellular Component: nucleus (GO:0005634), Molecular Function: sequence-specific DNA binding transcription factor activity (GO:0003700), Molecular Function: sequence-specific DNA binding (GO:0043565)	Heat shock factor (HSF)-type, DNA-binding (IPR000232), Winged helix-turn-helix transcription repressor DNA-binding (IPR011991)	1.75979	0.0390861
		Os01t0348800-01	Similar to Salt-stress induced protein (Salt protein)		Mannose-binding lectin (IPR001229)	7.24168	0.0149591
		Os01t0348900-01	salT*(sal1), SalT1*, sal1, Sal1, SALT, ML, SalT, OsSalT, OsJRL, JRL, Osl43, OsL43 salt tolerance, Salt tolerance-1, Salt stress-induced protein, Salt protein, Protein lectin-like, Protein mannose-binding lectin, 15 kda organ-specific salt-induced protein, Orysata, jacalin-related mannose-binding lectin; Jacalin-related mannose-binding lectin, Salinity tolerance, Resistance to M. oryzae	Molecular Function: carbohydrate binding (GO:0030246)	Jacalin-like lectin domain superfamily (IPR036404), Jacalin-like lectin domain (IPR001229), Jacalin-like lectin domain, plant (IPR033734)	3.38708	0.0131373
		Os09t0385700-01	OsSAP17; stress-associated protein 17; Zinc finger, AN1-type domain containing protein.	Molecular Function: zinc ion binding (GO:0008270)	Zinc finger, AN1-type (IPR000058)	2.17869	0.0297871
		Os06t0194000-02	OsERF#071, OsERF071, OsERF71, AP2/EREBP#124, AP2/EREBP124, OsERF15 ethylene response factor 71, APETALA2/ethylene-responsive element binding protein 124, ethylene response factor 15Similar to Ethylene-responsive transcription factor 3 (Ethylene-responsive element binding factor 3 homolog) (EREBP-5) (NtERF5).	Biological Process: regulation of transcription, DNA-dependent (GO:0006355), Molecular Function: DNA binding (GO:0003677), Molecular Function: sequence-specific DNA binding transcription factor activity (GO:0003700)	Pathogenesis-related transcriptional factor/ERF, DNA-binding (IPR001471), DNA-binding, integrase-type (IPR016177)	4.54358	0.032043
		Os01t0802600-00	Similar to Circadian clock coupling factor ZGT.			4.79079	0.0224909
		Os07t0639500-00	Similar to Class III peroxidase 45	Biological Process: response to oxidative stress (GO:0006979), Biological Process: oxidation-reduction process (GO:0055114), Molecular Function: peroxidase activity (GO:0004601), Molecular Function: heme binding (GO:0020037)	Plant peroxidase (IPR000823), Haem peroxidase, plant/fungal/bacterial (IPR002016), Haem peroxidase (IPR010255), Peroxidase, active site (IPR019794)	6.4134	0.0135896
		Os01t0702500-01	OsLEA22, RAB25, OsRab16, Rab16; late embryogenesis abundant protein 22, Responsive to abscisic acid 25, Dehydrin RAB25; Similar to Dehydrin Rab25.	Biological Process: response to stress (GO:0006950), Biological Process: response to water (GO:0009415)	Dehydrin (IPR000167)	3.59047	0.0443408
		Os02t0758000-01	OsHsp24.1, OsHSP24.1;24.1 kDa heat shock protein, 24.1-kD heat shock protein;Similar to Low molecular weight heat shock protein precursor (Mitochondrial small heat shock protein 22).		Heat shock protein Hsp20 (IPR002068), HSP20-like chaperone (IPR008978)	2.32594	0.0282831
		Os06t0215500-01	OsOPR6, OsOPR4, OsOPR06-1 12-oxo-phytodienoic acid reductase 6; Similar to Oxo-phytodienoic acid reductase.	Biological Process: metabolic process (GO:0008152), Biological Process: oxidation-reduction process (GO:0055114), Molecular Function: catalytic activity (GO:0003824), Molecular Function: FMN binding (GO:0010181), Molecular Function: oxidoreductase activity (GO:0016491)	NADH:flavin oxidoreductase/NADH oxidase, N-terminal (IPR001155), Aldolase-type TIM barrel (IPR013785)	4.72721	0.0179639
		Os05t0399300-01	Cht2*, Cht2, RC7, OsChia1b, Chia1b; Chitinase 2, Pathogenesis related (PR)-3 chitinase 2 ; Class I chitinase b, Chitinase-2(class I)Similar to Chitinase.	Biological Process: carbohydrate metabolic process (GO:0005975), Biological Process: chitin catabolic process (GO:0006032), Biological Process: cell wall macromolecule catabolic process (GO:0016998), Molecular Function: chitinase activity (GO:0004568)	Glycoside hydrolase, family 19, catalytic (IPR000726), Glycoside hydrolase, family 19 (IPR016283), Lysozyme-like domain (IPR023346)	5.8748	0.000146755
		Os01t0337100-00	OsTPS1; terpene synthase 1; Similar to Sesquiterpene synthase.	Biological Process: metabolic process (GO:0008152), Molecular Function: magnesium ion binding (GO:0000287), Molecular Function: lyase activity (GO:0016829)	Terpene synthase-like (IPR001906), Terpene synthase, metal-binding domain (IPR005630), Terpenoid cylases/protein prenyltransferase alpha-alpha toroid (IPR008930), Terpenoid synthase (IPR008949)	5.60525	0.00372703
		Os01t0946700-01	OsGLN1;endo-1, 3-beta-glucanase 1;Similar to Glucan endo-1,3-beta-glucosidase GV (EC 3.2.1.39) ((1->3)-beta-glucan endohydrolase GV) ((1->3)-beta-glucanase isoenzyme GV) (Beta-1,3- endoglucanase GV).	Biological Process: carbohydrate metabolic process (GO:0005975), Molecular Function: catalytic activity (GO:0003824), Molecular Function: hydrolase activity, hydrolyzing O-glycosyl compounds (GO:0004553), Molecular Function: cation binding (GO:0043169)	Glycoside hydrolase, family 17 (IPR000490), Glycoside hydrolase, subgroup, catalytic domain (IPR013781), Glycoside hydrolase, superfamily (IPR017853)	2.80164	0.0283614
		Os02t0259900-01	Conserved hypothetical protein.			2.10951	0.0290899
		Os02t0669100-01	LIP9, OsLIP9, lip9, DHN1, DIP1, OsDip1, OsLEA23, OsDhn1, COR410, OsLEA23/DIP1, DIP1/OsLEA23; Dehydration-stress inducible protein 1, Dehydration Stress-inducible Protein 1, late embryogenesis abundant protein 23, SK3-type dehydrin; Dehydrin family protein.	Biological Process: response to stress (GO:0006950), Biological Process: response to water (GO:0009415)	Dehydrin (IPR000167)	2.55235	0.033235
		Os03t0170100-00	Conserved hypothetical protein.			2.46434	0.0234301
		Os03t0266900-02	OsHsp17.3, OsHSP17.3, Oshsp17.3; 17.3 kDa class I heat shock protein, 17.3 kDa heat shock protein, 17.3-kD class I heat shock protein; Low molecular mass heat shock protein Oshsp17.3.			3.80739	0.00926413
		Os04t0167875-00	Protein phosphatase 2C-like domain containing protein.	Molecular Function: catalytic activity (GO:0003824)	Protein phosphatase 2C-like (IPR001932), Protein phosphatase 2C (IPR015655)	3.77479	0.036418
		Os04t0514600-00	Similar to NBS-LRR type disease resistance protein O2 (Fragment).	Biological Process: defense response (GO:0006952), Molecular Function: ADP binding (GO:0043531)	Disease resistance protein (IPR000767), NB-ARC (IPR002182)	1.99847	0.0371056
		Os04t0659300-01	OsRMC, OsRLK, OsDUF26, DUF26; root meander curling, receptor-like protein RMC, domain of unknown function 26;Receptor-like protein, Root development, Salt stress response, Regulation of iron acquisition		Gnk2-homologous domain (IPR002902)	5.03874	0.00257009
		Os04t0685300-02	Harpin-induced 1 domain containing protein; containing LEA domain			2.19214	0.0042874
		Os05t0349800-01	Em*, EMP1, Emp1, EM, Em, OsEm, Osem, OsLEA21, OsEm1, Em1 ABA regulated gene, ABA-regulated gene, Embryonic abundant protein 1, Em protein, Early methionine labelled polypeptide, Abscisic acid induced protein, Embryogenic protein, late embryogenesis abundant protein 21; Embryonic abundant protein 1.		Stress induced protein (IPR000389), Small hydrophilic plant seed protein, conserved site (IPR022377)	6.96646	0.0234963
		Os06t0253100-01	Heat shock protein Hsp20 domain containing protein.		Heat shock protein Hsp20 (IPR002068), HSP20-like chaperone (IPR008978)	4.15818	0.0137642
		Os06t0603600-02	OsSPX1, SPX1; SPX (SYG/PHO81/XPR1) domain gene 1; SPX domain-containing protein, Phosphate (Pi) homeostasis		SPX, N-terminal (IPR004331)	4.99724	0.0356064
		Os08t0168000-01	OsTPS31, TPS31, OsSTPS, TPS46, tps46, OsTPS46, SSBis039, OsTPS10, TPS10; terpene synthase 31, sesquiterpene synthase;Similar to Sesquiterpene synthase.	Biological Process: metabolic process (GO:0008152), Molecular Function: magnesium ion binding (GO:0000287), Molecular Function: lyase activity (GO:0016829)	Terpene synthase-like (IPR001906), Terpene synthase, metal-binding domain (IPR005630), Terpenoid cylases/protein prenyltransferase alpha-alpha toroid (IPR008930), Terpenoid synthase (IPR008949)	2.52771	0.0140306
		Os10t0510500-01	OsSAUR56; Small auxin-up RNA;Auxin responsive SAUR protein family protein.		Auxin responsive SAUR protein (IPR003676)	2.49952	0.0248399
		Os05t0247800-01	OsXIP, XIP; xylanase inhibitor protein; Glycoside hydrolase, family 18 protein.	Biological Process: carbohydrate metabolic process (GO:0005975), Molecular Function: catalytic activity (GO:0003824), Molecular Function: hydrolase activity, hydrolyzing O-glycosyl compounds (GO:0004553), Molecular Function: cation binding (GO:0043169)	Glycoside hydrolase, family 18, catalytic domain (IPR001223), Glycoside hydrolase, subgroup, catalytic domain (IPR013781), Glycoside hydrolase, superfamily (IPR017853)	4.43011	0.0206837
		Os05t0526700-01	Harpin-induced 1 domain containing protein.		Late embryogenesis abundant protein, LEA-14 (IPR004864)	2.87174	0.0238575
		Os07t0127500-01	OsPR1#072, OsPR1-72;pathogenesis-related protein 1-72, PR protein 1-72; Similar to PR-1a pathogenesis related protein (Hv-1a) precursor.	Cellular Component: extracellular region (GO:0005576)	Allergen V5/Tpx-1-related (IPR001283), CAP domain (IPR014044), Allergen V5/Tpx-1-related, conserved site (IPR018244)	4.7511	0.0036191
		Os01t0975900-02	OsTIP1;2, TIP1-2, TIP1.2, TIP1; Probable aquaporin TIP1.2, Probable aquaporin TIP1-2, Tonoplast intrinsic protein 1-2; Similar to Tonoplast membrane integral protein ZmTIP1-2.	Biological Process: transport (GO:0006810), Cellular Component: membrane (GO:0016020), Molecular Function: transporter activity (GO:0005215)	Major intrinsic protein (IPR000425), Major intrinsic protein, conserved site (IPR022357), Aquaporin-like (IPR023271)	7.04035	0.0208549
		Os07t0574900-01	Similar to C3H transcription factor.	Molecular Function: GO:0046872 metal ion binding		6.61166	0.0101482
		Os06t0569500-01	OsKO4, OsKOL4, KOS1, CYP701A8, OsKO2; rice ent-kaurene oxidase4, cytochrome P450 701A8; Ent-kaurene oxidase, Diterpenoid phytoalexin biosynthesis	Biological Process: oxidation-reduction process (GO:0055114), Molecular Function: iron ion binding (GO:0005506), Molecular Function: oxidoreductase activity, acting on paired donors, with incorporation or reduction of molecular oxygen (GO:0016705), Molecular Function: heme binding (GO:0020037)	Cytochrome P450 (IPR001128), Cytochrome P450, E-class, group I (IPR002401), Cytochrome P450, conserved site (IPR017972)	3.0364	0.0281207
		Os11t0454200-01	rab21, OsLEA28, OsRAB16D, OsRAB16b; Dehydrin Rab16B, RAB(RESPONSIVE TO ABA) GENE 16B, late embryogenesis abundant protein 28	Biological Process: response to stress (GO:0006950), Biological Process: response to water (GO:0009415)	Dehydrin (IPR000167), Dehydrin, conserved site (IPR030513)	3.69907	0.0479723
		Os11t0592000-01	OsPR4c; pathogenesis-related protein 4c, PR protein 4c; Similar to Barwin.	Biological Process: defense response to bacterium (GO:0042742), Biological Process: defense response to fungus (GO:0050832)	Barwin (IPR001153), Barwin-related endoglucanase (IPR009009), Barwin-like endoglucanase (IPR014733), Barwin, conserved site (IPR018226)	3.3717	0.0109535
		Os12t0555200-01	RPR10b, PR-10b, PR10b, PBZ1, PBZ-1, OsPBZc, OsPR10b; pathogenesis-related gene 10b, pathogenesis-related protein PR-10b, PROBENAZOLE INDUCED PROTEIN1; Similar to Probenazole-inducible protein PBZ1.	Biological Process: defense response (GO:0006952), Biological Process: response to biotic stimulus (GO:0009607)	Bet v I allergen (IPR000916), START-like domain (IPR023393)	2.48122	0.0415387
		Os01t0864500-01	OsSDS1; salt and drought sensitive gene 1; Harpin-induced 1 domain containing protein.	Molecular Function: protein binding (GO:0005515)	Forkhead-associated (FHA) domain (IPR000253), Late embryogenesis abundant protein, LEA-14 (IPR004864)	3.06781	0.000218698
		Os01t0705200-01	OsLEA14, OsLEA14a, OsLEA14b, wsi18, pwsi18, OsLEA14/WSI18 late embryogenesis abundant protein 14, water stress-induced 18; Late embryogenesis abundant protein repeat containing protein.	NONE	Late embryogenesis abundant protein, LEA-3 (IPR004238)	3.60203	0.0183191
		Os03t0353400-02	low temperature induced protein; Similar to Early response to dehydration 15-like protein.		PAM2-containing protein CID1/CID2	4.72669	1.5832e-07
		Os07t0689800-01	Tetratricopeptide-like helical domain containing protein.	Molecular Function: binding (GO:0005488), Molecular Function: heat shock protein binding (GO:0031072)	Heat shock protein DnaJ, N-terminal (IPR001623), Tetratricopeptide-like helical (IPR011990)	-2.7548	0.022788
		Os09t0545300-01	OsSAUR39; SAUR family protein, Negative regulator of auxin synthesis and transport	NONE	Auxin responsive SAUR protein (IPR003676)	-2.38037	0.00952554
		Os12t0626200-01	OsSAUR58; Auxin responsive SAUR protein family protein.	NONE	Auxin responsive SAUR protein (IPR003676)	-2.19266	0.0397559
	Calcium signalling (12)	Os04t0511200-01	EFA27 ; EF-hand, abscisic acid responsive 27-kDa protein; EF-hand, abscisic acid responsive 27-kDa protein; Calcium binding peroxygenase; EFA27 for EF hand, abscisic acid, 27kD.		Caleosin (IPR007736)	3.28532	0.017006
		Os01t0135700-01	OsCML16; calmodulin-like protein 16; Calmodulin-like protein, Calcium signalling during abiotic stress, Promotion of root growth and drought tolerance	Molecular Function: calcium ion binding (GO:0005509)	EF-hand domain pair (IPR011992), EF-hand domain (IPR002048), EF-Hand 1, calcium-binding site (IPR018247)	2.70106	0.00169292
		Os10t0418100-01	osACA8, OsACA7; Ca2+ P-Type ATPase 8; Calcium-transporting ATPase, Salinity stress tolerance	Biological Process: calcium ion transmembrane transport (GO:0070588), Molecular Function: nucleotide binding (GO:0000166), Molecular Function: calcium-transporting ATPase activity (GO:0005388), Molecular Function: ATP binding (GO:0005524), Molecular Function: metal ion binding (GO:0046872), Cellular Component: membrane (GO:0016020), Cellular Component: integral component of membrane (GO:0016021)	P-type ATPase (IPR001757), P-type ATPase, subfamily IIB (IPR006408), Cation-transporting P-type ATPase, N-terminal (IPR004014), P-type ATPase, A domain (IPR008250), P-type ATPase, transmembrane domain (IPR023298), HAD-like domain (IPR023214), P-type ATPase, cytoplasmic domain N (IPR023299), Cation-transporting P-type ATPase, C-terminal (IPR006068), P-type ATPase, phosphorylation site (IPR018303)	3.60698	0.000158307
		Os01t0949500-01	OsCML10; calmodulin-like protein 10; Similar to Calmodulin (CaM).	Molecular Function: calcium ion binding (GO:0005509)	Calcium-binding EF-hand (IPR002048), EF-hand-like domain (IPR011992), EF-Hand 1, calcium-binding site (IPR018247), EF-hand (IPR018248), EF-HAND 2 (IPR018249)	2.73283	0.00218535
		Os01t0955100-01	OsCML31, OsMSR2, MSR2; calmodulin-like protein 31, multi-stress-responsive gene 2; Similar to Calmodulin-like protein (Fragment).	Molecular Function: calcium ion binding (GO:0005509)	Calcium-binding EF-hand (IPR002048), EF-hand-like domain (IPR011992), EF-Hand 1, calcium-binding site (IPR018247), EF-hand (IPR018248), EF-HAND 2 (IPR018249)	2.39721	0.00588481
		Os05t0380900-01	OsCML15; calmodulin-like protein 15; Similar to Polcalcin Jun o 2 (Calcium-binding pollen allergen Jun o 2).	Molecular Function: calcium ion binding (GO:0005509)	Calcium-binding EF-hand (IPR002048), EF-hand-like domain (IPR011992), EF-Hand 1, calcium-binding site (IPR018247), EF-hand (IPR018248), EF-HAND 2 (IPR018249)	3.04611	0.00402369
		Os06t0683400-02	OsCCD1, CCD1; C-terminal centrin-like domain 1; Small calcium-binding protein with one EF-hand motif, Positive regulation of osmotic and salt tolerance	Molecular Function: calcium ion binding (GO:0005509)	EF-hand domain pair (IPR011992), EF-hand domain (IPR002048), EF-Hand 1, calcium-binding site (IPR018247)	3.51621	3.47408e-05
		Os03t0331700-02	OsCML27; CALMODULIN-LIKE PROTEIN 27	Molecular Function: GO:0005509 calcium ion binding		2.05574	0.0123571
		Os12t0132300-02	OsCML3, OsSTA271, OsCML3m, OsCML3s; calmodulin-like protein 3, CaM-Like 3			4.16661	0.024862
		Os09t0412300-01	Similar to Calmodulin-like protein.			2.87829	0.00617442
		Os03t0634400-01	OsCIPK07, CIPK7, OsCIPK7 CBL-interacting protein kinase 7; Serine/threonine protein kinase domain containing protein.	Biological Process: protein phosphorylation (GO:0006468), Biological Process: signal transduction (GO:0007165), Molecular Function: protein kinase activity (GO:0004672), Molecular Function: protein serine/threonine kinase activity (GO:0004674), Molecular Function: protein tyrosine kinase activity (GO:0004713), Molecular Function: ATP binding (GO:0005524), Molecular Function: transferase activity,…	Protein kinase, catalytic domain (IPR000719), Serine/threonine-protein kinase, catalytic domain (IPR002290), NAF domain (IPR004041), Serine/threonine-protein kinase, active site (IPR008271), Protein kinase-like domain (IPR011009), Protein kinase, ATP binding site (IPR017441), Serine/threonine-protein kinase-like domain (IPR017442), NAF/FISL domain (IPR018451), Tyrosine-protein kinase, catalytic d…	2.09828	0.0185332
		Os04t0502900-02	Similar to OSIGBa0112M24.3 protein.	Molecular Function: calcium ion binding (GO:0005509)	EF-hand-like domain (IPR011992), EF-Hand 1, calcium-binding site (IPR018247), EF-HAND 2 (IPR018249)	-3.20988	0.00253664
	Kinases and other signalling (21)	Os03t0642300-00	Protein kinase-like domain containing protein.	Biological Process: protein phosphorylation (GO:0006468), Molecular Function: protein kinase activity (GO:0004672), Molecular Function: protein serine/threonine kinase activity (GO:0004674), Molecular Function: ATP binding (GO:0005524), Molecular Function: transferase activity, transferring phosphorus-containing groups (GO:0016772)	Protein kinase, catalytic domain (IPR000719), Serine/threonine-protein kinase, catalytic domain (IPR002290), Serine/threonine-protein kinase, active site (IPR008271), Protein kinase-like domain (IPR011009), Serine/threonine-protein kinase-like domain (IPR017442)	2.32214	0.046599
		Os05t0545400-01	Serine/threonine protein kinase domain containing protein.	Biological Process: protein phosphorylation (GO:0006468), Molecular Function: protein kinase activity (GO:0004672), Molecular Function: protein serine/threonine kinase activity (GO:0004674), Molecular Function: protein tyrosine kinase activity (GO:0004713), Molecular Function: ATP binding (GO:0005524), Molecular Function: transferase activity, transferring phosphorus-containing groups (GO:0016772)	Protein kinase, catalytic domain (IPR000719), Serine/threonine-protein kinase, catalytic domain (IPR002290), Serine/threonine-protein kinase, active site (IPR008271), Protein kinase-like domain (IPR011009), Serine/threonine-protein kinase-like domain (IPR017442), Tyrosine-protein kinase, catalytic domain (IPR020635)	3.69263	3.15483e-06
		Os01t0699600-01	OsNPK1-PK; NPK1-related protein kinase; Mitogen-activated protein kinase kinase kinase (MAPKKK), Negative regulation of seed dormancy	Biological Process: protein phosphorylation (GO:0006468), Molecular Function: protein kinase activity (GO:0004672), Molecular Function: ATP binding (GO:0005524)	Protein kinase-like domain superfamily (IPR011009), Protein kinase domain (IPR000719), Protein kinase, ATP binding site (IPR017441), Serine/threonine-protein kinase, active site (IPR008271)	2.30544	0.00394357
		Os08t0374600-00	OsRLCK253;Receptor-like Cytoplasmic Kinase 253; Similar to Receptor kinase-like protein.	Biological Process: protein phosphorylation (GO:0006468), Molecular Function: protein kinase activity (GO:0004672), Molecular Function: protein tyrosine kinase activity (GO:0004713), Molecular Function: ATP binding (GO:0005524), Molecular Function: transferase activity, transferring phosphorus-containing groups (GO:0016772)	Protein kinase, catalytic domain (IPR000719), Serine-threonine/tyrosine-protein kinase (IPR001245), Protein kinase-like domain (IPR011009), Tyrosine-protein kinase, catalytic domain (IPR020635)	2.8899	0.0430816
		Os02t0202950-00	Similar to OSIGBa0125M19.6 protein.	Molecular Function: binding (GO:0005488)	Legume lectin, beta chain (IPR001220), Concanavalin A-like lectin/glucanase (IPR008985), Concanavalin A-like lectin/glucanase, subgroup (IPR013320)	5.48444	0.000130405
		Os07t0543700-01	Similar to Mov34/MPN/PAD-1 family protein.			8.24042	0.00307519
		Os01t0885700-01	Protein kinase-like domain containing protein.	Biological Process: protein phosphorylation (GO:0006468), Biological Process: recognition of pollen (GO:0048544), Molecular Function: protein kinase activity (GO:0004672), Molecular Function: protein serine/threonine kinase activity (GO:0004674), Molecular Function: protein binding (GO:0005515), Molecular Function: ATP binding (GO:0005524), Molecular Function: sugar binding (GO:0005529), Molecula…	Protein kinase, catalytic domain (IPR000719), S-locus glycoprotein (IPR000858), Bulb-type lectin domain (IPR001480), Apple-like (IPR003609), Epidermal growth factor-like (IPR006210), Serine/threonine-protein kinase, active site (IPR008271), Protein kinase-like domain (IPR011009), PAN-2 domain (IPR013227), Protein kinase, ATP binding site (IPR017441), Serine/threonine-protein kinase-like domain (I…	3.32915	0.00858032
		Os04t0292150-00	Similar to SHR5-receptor-like kinase (Fragment).			6.62593	0.0397508
		Os05t0317900-01	OsRLCK183, OsCrRLK1L2; Receptor-like Cytoplasmic Kinase 183, Catharanthus roseus receptor-like kinase1-like kinase 2; Catharanthus roseus receptor-like kinase1-like kinase, Regulation of flowering time signaling pathway and/or circadian rhythms	Biological Process: protein phosphorylation (GO:0006468), Molecular Function: protein kinase activity (GO:0004672), Molecular Function: ATP binding (GO:0005524)	Protein kinase-like domain superfamily (IPR011009), Malectin-like carbohydrate-binding domain (IPR024788), Protein kinase domain (IPR000719), Serine-threonine/tyrosine-protein kinase, catalytic domain (IPR001245), Protein kinase, ATP binding site (IPR017441), Serine/threonine-protein kinase, active site (IPR008271)	5.33607	0.0338257
		Os09t0400500-01	Serine/threonine protein kinase domain containing protein.	Biological Process: protein phosphorylation (GO:0006468), Molecular Function: protein kinase activity (GO:0004672), Molecular Function: ATP binding (GO:0005524), Molecular Function: transferase activity, transferring phosphorus-containing groups (GO:0016772)	Protein kinase, catalytic domain (IPR000719), Protein kinase-like domain (IPR011009), Leucine-rich repeat-containing N-terminal, type 2 (IPR013210), Serine/threonine-protein kinase-like domain (IPR017442)	1.92306	0.0280806
		Os02t0158900-01	OsCBSX9; cystathionine b-synthase domain containing protein OsCBSX9, CBS domain containing protein OsCBSX9; Similar to SNF4.	Molecular Function: protein binding (GO:0005515)	Cystathionine beta-synthase, core (IPR000644)	4.21498	0.0320936
		Os11t0312220-00	Adenylate kinase B (EC 2.7.4.3) (ATP-AMP transphosphorylase).	Biological Process: nucleobase-containing compound metabolic process (GO:0006139), Biological Process: nucleotide phosphorylation (GO:0046939), Molecular Function: adenylate kinase activity (GO:0004017), Molecular Function: ATP binding (GO:0005524), Molecular Function: phosphotransferase activity, phosphate group as acceptor (GO:0016776), Molecular Function: nucleotide kinase activity (GO:0019201…	Adenylate kinase (IPR000850), Adenylate kinase, subfamily (IPR006259), Adenylate kinase, active site lid domain (IPR007862)	2.38026	0.0474244
		Os09t0364400-00	Conserved hypothetical protein.			3.25105	0.00773662
		Os11t0514400-00	OsBDG1, BDG1; OsBUL1 DOWNSTREAM GENE1, OsBUL1 DOWNSTREAM GENE 1, BUL1 DOWNSTREAM GENE1, BUL1 DOWNSTREAM GENE 1; Similar to BRASSINOSTEROID INSENSITIVE 1-associated receptor kinase 1.	Molecular Function: protein binding (GO:0005515)	Leucine-rich repeat (IPR001611), Leucine-rich repeat-containing N-terminal, type 2 (IPR013210)	3.64503	0.00297484
		Os11t0672200-01	OsRLCK351; Receptor-like Cytoplasmic Kinase 351;Similar to Protein kinase domain containing protein, expressed			6.16422	0.0241654
		Os01t0510200-01	Conserved hypothetical protein.			3.4197	0.0267919
		Os07t0589600-00	Conserved hypothetical protein.			2.42023	0.0135666
		Os01t0582600-01	Phospholipase A2, active site domain containing protein.			1.71224	0.0296514
		Os04t0419900-01	YK18; Similar to H0525E10.7 protein.	Biological Process: protein phosphorylation (GO:0006468), Biological Process: recognition of pollen (GO:0048544), Molecular Function: protein kinase activity (GO:0004672), Molecular Function: protein serine/threonine kinase activity (GO:0004674), Molecular Function: ATP binding (GO:0005524), Molecular Function: sugar binding (GO:0005529), Molecular Function: transferase activity, transferring pho…	Protein kinase, catalytic domain (IPR000719), S-locus glycoprotein (IPR000858), Bulb-type lectin domain (IPR001480), Apple-like (IPR003609), Serine/threonine-protein kinase, active site (IPR008271), Protein kinase-like domain (IPR011009), PAN-2 domain (IPR013227), Protein kinase, ATP binding site (IPR017441), Serine/threonine-protein kinase-like domain (IPR017442), S-receptor-like serine/threonin…	-2.29242	0.0353679
		Os04t0540900-01	OsRLCK154, STRK1;Receptor-like cytoplasmic kinase, Salt tolerance, Oxidative stress tolerance	Biological Process: protein phosphorylation (GO:0006468), Molecular Function: protein kinase activity (GO:0004672), Molecular Function: ATP binding (GO:0005524)	Protein kinase-like domain superfamily (IPR011009), Protein kinase domain (IPR000719), Serine/threonine-protein kinase, active site (IPR008271)	-2.75708	0.0285373
		Os07t0145400-01	Protein kinase, core domain containing protein.	Biological Process: protein phosphorylation (GO:0006468), Molecular Function: protein kinase activity (GO:0004672), Molecular Function: protein binding (GO:0005515), Molecular Function: ATP binding (GO:0005524), Molecular Function: transferase activity, transferring phosphorus-containing groups (GO:0016772)	Protein kinase, catalytic domain (IPR000719), Serine-threonine/tyrosine-protein kinase (IPR001245), Leucine-rich repeat (IPR001611), Protein kinase-like domain (IPR011009), Leucine-rich repeat-containing N-terminal, type 2 (IPR013210)	-3.10732	0.0106473
