# Supplementary material for: Understanding the early cold response mechanism in IR64 indica rice variety through comparative transcriptome analysis
Source: BMC Genomics. 2020 Jun 24;21:425. doi: 10.1186/s12864-020-06841-2 (PMC7315535; doi:10.1186/s12864-020-06841-2)
Supplement: Supplementary file 4 — Additional file 4. Differentially expressed genes unique to IR64 cold shock 2 h transcriptome data. [file 12864_2020_6841_MOESM4_ESM.xlsx]

## Sheet: Unique DEGs
	LOCUS ID	log2FoldChange	pvalue	GENE SYMBOL	GENE DESCRIPTION	GENE ONTOLOGY	INTERPRO
	Os01g0289100	9.40096	0.0494829	-	Conserved hypothetical protein.
	Os01g0586800	8.62714	0.000146953	OsWRKY27	Similar to WRKY transcription factor 5 (Fragment).	Biological Process: regulation of transcription, DNA-dependent (GO:0006355), Molecular Function: sequence-specific DNA binding transcription factor activity (GO:0003700), Molecular Function: sequence-specific DNA binding (GO:0043565)	DNA-binding WRKY (IPR003657)
	Os06g0580100	8.53928	0.00181846	-	Hypothetical gene.
	Os07g0543700	8.24042	0.00307519	-	Similar to Mov34/MPN/PAD-1 family protein.
	Os07g0597400	7.79057	0.00576472	-	Conserved hypothetical protein.
	Os04g0458900	7.61264	0.00206888	OsPME14	Similar to Pectin methylesterase-like protein.	Biological Process: cell wall modification (GO:0042545), Cellular Component: cell wall (GO:0005618), Molecular Function: enzyme inhibitor activity (GO:0004857), Molecular Function: pectinesterase activity (GO:0030599)	Pectinesterase, catalytic (IPR000070), Pectinesterase inhibitor (IPR006501), Pectin lyase fold/virulence factor (IPR011050), Pectin lyase fold (IPR012334), Pectinesterase, active site (IPR018040)
	Os04g0460400	7.60835	0.00795874	-	Uncharacterised protein family UPF0497, trans-membrane plant subgroup domain containing protein.		Uncharacterised protein family UPF0497, trans-membrane plant subgroup (IPR006459), Uncharacterised protein family UPF0497, trans-membrane plant (IPR006702)
	Os12g0555100	7.54727	0.000320808	-	Similar to Probenazole-inducible protein PBZ1.	Biological Process: defense response (GO:0006952), Biological Process: response to biotic stimulus (GO:0009607)	Bet v I allergen (IPR000916), START-like domain (IPR023393)
	Os01g0348800	7.24168	0.0149591	-	Similar to Salt-stress induced protein (Salt protein).		Mannose-binding lectin (IPR001229)
	Os07g0103500	7.17764	0.0166481	OsGA2ox5, Os2-ODD32	2OG-Fe(II) oxygenase domain containing protein.	Biological Process: oxidation-reduction process (GO:0055114), Molecular Function: oxidoreductase activity (GO:0016491), Molecular Function: oxidoreductase activity, acting on paired donors, with incorporation or reduction of molecular oxygen, 2-oxoglutarate as one donor, and incorporation of one atom each of oxygen into both donors (GO:0016706)	Oxoglutarate/iron-dependent oxygenase (IPR005123)
	Os05g0349800	6.96646	0.0234963	OsLEA21, OsEm1	Embryonic abundant protein 1.		Stress induced protein (IPR000389), Small hydrophilic plant seed protein, conserved site (IPR022377)
	Os11g0100800	6.83421	0.0289422	OsEXO70H3b	Similar to Exo70 exocyst complex subunit family protein.	Biological Process: exocytosis (GO:0006887), Cellular Component: exocyst (GO:0000145)	Exo70 exocyst complex subunit (IPR004140), Cullin repeat-like-containing domain (IPR016159)
	Os01g0288800	6.80624	0.0302356	-	Conserved hypothetical protein.
	Os12g0151000	6.78458	0.0109342	OsPAP20b	Similar to Purple acid phosphatase.	Molecular Function: acid phosphatase activity (GO:0003993), Molecular Function: protein binding (GO:0005515), Molecular Function: hydrolase activity (GO:0016787), Molecular Function: metal ion binding (GO:0046872)	Fibronectin, type III (IPR003961), Metallophosphoesterase domain (IPR004843), Purple acid phosphatase-like, N-terminal (IPR008963), Purple acid phosphatase, N-terminal (IPR015914)
	Os07g0489000	6.74861	0.0330549	OsLTPG20	Plant lipid transfer protein/Par allergen family protein.	Biological Process: lipid transport (GO:0006869), Molecular Function: lipid binding (GO:0008289)	Plant lipid transfer protein/Par allergen (IPR000528), Plant lipid transfer protein/seed storage/trypsin-alpha amylase inhibitor (IPR003612), Plant lipid transfer protein/hydrophobic protein, helical domain (IPR013770), Bifunctional inhibitor/plant lipid transfer protein/seed storage (IPR016140)
	Os11g0549680	6.7022	0.0383382	-	Similar to Zinc knuckle family protein, expressed.	Molecular Function: nucleic acid binding (GO:0003676), Molecular Function: zinc ion binding (GO:0008270)	Zinc finger, CCHC-type (IPR001878), Zinc finger, CCHC retroviral-type (IPR013084)
	Os04g0292150	6.62593	0.0397508	-	Similar to SHR5-receptor-like kinase (Fragment).
	Os07g0574900	6.61166	0.0101482	-	Similar to C3H transcription factor.
	Os07g0639500	6.4134	0.0135896	-	Similar to Class III peroxidase 45.	Biological Process: response to oxidative stress (GO:0006979), Biological Process: oxidation-reduction process (GO:0055114), Molecular Function: peroxidase activity (GO:0004601), Molecular Function: heme binding (GO:0020037)	Plant peroxidase (IPR000823), Haem peroxidase, plant/fungal/bacterial (IPR002016), Haem peroxidase (IPR010255), Peroxidase, active site (IPR019794)
	Os03g0576200	6.39918	4.79195e-05	OsHAK21	High affinity K<sup>+</sup> transporter (HAK), Maintenance of ion homeostasis, Salinity tolerance	Biological Process: potassium ion transmembrane transport (GO:0071805), Molecular Function: potassium ion transmembrane transporter activity (GO:0015079), Cellular Component: membrane (GO:0016020)	Potassium transporter (IPR003855)
	Os08g0477900	6.39695	0.0180993	OsbHLH042	Helix-loop-helix DNA-binding domain containing protein.		Helix-loop-helix DNA-binding (IPR011598)
	Os07g0458025	6.33246	0.0278368	-	Non-protein coding transcript.
	Os03g0663500	6.19205	0.0201017	TLP, PR5	Similar to Osmotin precursor.		Thaumatin, pathogenesis-related (IPR001938), Thaumatin, conserved site (IPR017949)
	Os11g0672200	6.16422	0.0241654	OsRLCK351	Similar to Protein kinase domain containing protein, expressed.
	Os03g0828600	6.13792	0.0206019	OsCHX13	Similar to ATCHX19 (CATION/H+ EXCHANGER 19); monovalent cation:proton antiporter/ sodium:hydrogen antiporter.	Biological Process: cation transport (GO:0006812), Biological Process: transmembrane transport (GO:0055085), Cellular Component: integral to membrane (GO:0016021), Molecular Function: solute:hydrogen antiporter activity (GO:0015299)	Cation/H+ exchanger (IPR006153)
	Os05g0143000	6.10607	0.0312117	-	Conserved hypothetical protein.
	Os01g0855700	6.09893	0.0372349	-	Hypothetical protein.
	Os03g0196450	6.07932	0.0350224	-	Similar to kelch motif family protein.
	Os10g0386300	6.00334	0.0435695	-	Hypothetical protein.
	Os02g0287900	5.95306	0.0471948	OsFbox80, Os_F0533	Cyclin-like F-box domain containing protein.		F-box domain, Skp2-like (IPR022364)
	Os06g0203702	5.93815	0.0389093	-	Hypothetical protein.
	Os05g0399300	5.8748	0.000146755	Cht2*, Cht2, RC7, OsChia1b, Chia1b	Similar to Chitinase.	Biological Process: carbohydrate metabolic process (GO:0005975), Biological Process: chitin catabolic process (GO:0006032), Biological Process: cell wall macromolecule catabolic process (GO:0016998), Molecular Function: chitinase activity (GO:0004568)	Glycoside hydrolase, family 19, catalytic (IPR000726), Glycoside hydrolase, family 19 (IPR016283), Lysozyme-like domain (IPR023346)
	Os02g0749700	5.80745	0.00100523	OsLAC10	Laccase, Lignin biosynthesis, Response to Cu stress of rice roots	Biological Process: lignin catabolic process (GO:0046274), Biological Process: oxidation-reduction process (GO:0055114), Molecular Function: copper ion binding (GO:0005507), Molecular Function: oxidoreductase activity (GO:0016491), Molecular Function: hydroquinone:oxygen oxidoreductase activity (GO:0052716), Cellular Component: apoplast (GO:0048046)	Cupredoxin (IPR008972), Laccase (IPR017761), Multicopper oxidase, type 3 (IPR011707), Laccase, first cupredoxin domain (IPR034288), Multicopper oxidase, type 1 (IPR001117), Laccase, second cupredoxin domain (IPR034285), Multicopper oxidase, type 2 (IPR011706), Laccase, third cupredoxin domain (IPR034289), Multicopper oxidases, conserved site (IPR033138), Multicopper oxidase, copper-binding site (…
	Os11g0701200	5.70825	0.00193346	C00481	Glycoside hydrolase, family 18 protein.	Biological Process: carbohydrate metabolic process (GO:0005975), Molecular Function: catalytic activity (GO:0003824), Molecular Function: hydrolase activity, hydrolyzing O-glycosyl compounds (GO:0004553), Molecular Function: cation binding (GO:0043169)	Glycoside hydrolase, family 18, catalytic domain (IPR001223), Glycoside hydrolase, subgroup, catalytic domain (IPR013781), Glycoside hydrolase, superfamily (IPR017853)
	Os01g0337100	5.60525	0.00372703	OsTPS1	Similar to Sesquiterpene synthase.	Biological Process: metabolic process (GO:0008152), Molecular Function: magnesium ion binding (GO:0000287), Molecular Function: lyase activity (GO:0016829)	Terpene synthase-like (IPR001906), Terpene synthase, metal-binding domain (IPR005630), Terpenoid cylases/protein prenyltransferase alpha-alpha toroid (IPR008930), Terpenoid synthase (IPR008949)
	Os08g0529300	5.58794	0.0140273	OsFbox463, Os_F0230	Hypothetical conserved gene.	Molecular Function: protein binding (GO:0005515)	F-box domain, cyclin-like (IPR001810), Galactose oxidase/kelch, beta-propeller (IPR011043), F-box domain, Skp2-like (IPR022364)
	Os01g0124600	5.34213	0.0239601	-	Similar to cDNA clone:001-125-E08, full insert sequence.	Cellular Component: extracellular region (GO:0005576), Molecular Function: serine-type endopeptidase inhibitor activity (GO:0004867)	Proteinase inhibitor I12, Bowman-Birk (IPR000877)
	Os05g0527100	5.32754	0.0261904	OsUGT706C4	UDP-glucuronosyl/UDP-glucosyltransferase family protein.	Biological Process: metabolic process (GO:0008152), Molecular Function: transferase activity, transferring hexosyl groups (GO:0016758)	UDP-glucuronosyl/UDP-glucosyltransferase (IPR002213)
	Os12g0258700	5.08621	0.000173384	OsLAC29	Cupredoxin domain containing protein.	Biological Process: lignin catabolic process (GO:0046274), Biological Process: oxidation-reduction process (GO:0055114), Cellular Component: apoplast (GO:0048046), Molecular Function: copper ion binding (GO:0005507), Molecular Function: laccase activity (GO:0008471), Molecular Function: oxidoreductase activity (GO:0016491)	Multicopper oxidase, type 1 (IPR001117), Multicopper oxidase, copper-binding site (IPR002355), Cupredoxin (IPR008972), Multicopper oxidase, type 2 (IPR011706), Multicopper oxidase, type 3 (IPR011707), Laccase (IPR017761)
	Os02g0703700	5.05791	0.0312412	-	Hypothetical protein.
	Os01g0627967	5.00125	0.000818334	-	Hypothetical protein.
	Os10g0346300	4.95726	0.011907	OsLAC17	Cupredoxin domain containing protein.	Biological Process: lignin catabolic process (GO:0046274), Biological Process: oxidation-reduction process (GO:0055114), Cellular Component: apoplast (GO:0048046), Molecular Function: copper ion binding (GO:0005507), Molecular Function: laccase activity (GO:0008471), Molecular Function: oxidoreductase activity (GO:0016491)	Multicopper oxidase, type 1 (IPR001117), Multicopper oxidase, copper-binding site (IPR002355), Cupredoxin (IPR008972), Multicopper oxidase, type 2 (IPR011706), Multicopper oxidase, type 3 (IPR011707), Laccase (IPR017761)
	Os10g0133100	4.87352	0.0325485	OsFbox521, Os_F0526	Cyclin-like F-box domain containing protein.	Molecular Function: protein binding (GO:0005515)	F-box domain, cyclin-like (IPR001810)
	Os06g0549600	4.84695	0.000830575	-	FAD-linked oxidase, FAD-binding, subdomain 2 domain containing protein.	Biological Process: oxidation-reduction process (GO:0055114), Molecular Function: catalytic activity (GO:0003824), Molecular Function: UDP-N-acetylmuramate dehydrogenase activity (GO:0008762), Molecular Function: oxidoreductase activity (GO:0016491), Molecular Function: oxidoreductase activity, acting on CH-OH group of donors (GO:0016614), Molecular Function: flavin adenine dinucleotide binding (…	FAD linked oxidase, N-terminal (IPR006094), Berberine/berberine-like (IPR012951), FAD-binding, type 2 (IPR016166), FAD-binding, type 2, subdomain 1 (IPR016167), FAD-linked oxidase, FAD-binding, subdomain 2 (IPR016168)
	Os04g0434400	4.81814	0.0287504	OsEnS-66	Similar to H0823A09.7 protein.
	Os07g0127500	4.7511	0.0036191	OsPR1-72, OsPR1L	Similar to PR-1a pathogenesis related protein (Hv-1a) precursor.	Cellular Component: extracellular region (GO:0005576)	Allergen V5/Tpx-1-related (IPR001283), CAP domain (IPR014044), Allergen V5/Tpx-1-related, conserved site (IPR018244)
	Os03g0226200	4.74635	0.00184213	OsNSHB2, ORYsa GLB1b, OsPgb1.2	Non-symbiotic hemoglobin 2 (rHb2) (ORYsa GLB1b).	Biological Process: oxygen transport (GO:0015671), Molecular Function: iron ion binding (GO:0005506), Molecular Function: oxygen binding (GO:0019825), Molecular Function: heme binding (GO:0020037)	Globin, subset (IPR000971), Leghaemoglobin (IPR001032), Globin-like (IPR009050), Globin, structural domain (IPR012292), Leghaemoglobin, iron-binding site (IPR019824)
	Os06g0215500	4.72721	0.0179639	OsOPR6, OsOPR4, OsOPR06-1	Similar to Oxo-phytodienoic acid reductase.	Biological Process: metabolic process (GO:0008152), Biological Process: oxidation-reduction process (GO:0055114), Molecular Function: catalytic activity (GO:0003824), Molecular Function: FMN binding (GO:0010181), Molecular Function: oxidoreductase activity (GO:0016491)	NADH:flavin oxidoreductase/NADH oxidase, N-terminal (IPR001155), Aldolase-type TIM barrel (IPR013785)
	Os04g0614500	4.65188	0.0023271	-	Pyridoxal phosphate-dependent transferase, major region, subdomain 1 domain containing protein.	Molecular Function: catalytic activity (GO:0003824), Molecular Function: transaminase activity (GO:0008483), Molecular Function: pyridoxal phosphate binding (GO:0030170)	Aminotransferase class-III (IPR005814), Pyridoxal phosphate-dependent transferase, major region, subdomain 1 (IPR015421), Pyridoxal phosphate-dependent transferase, major region, subdomain 2 (IPR015422), Pyridoxal phosphate-dependent transferase, major domain (IPR015424)
	Os12g0626500	4.64	0.0172379	LEA D-34	Similar to late embryogenesis abundant protein D-34.		Seed maturation protein (IPR007011)
	Os02g0671800	4.61602	0.00183133	-	Integrase, catalytic core domain containing protein.	Biological Process: DNA integration (GO:0015074), Molecular Function: nucleic acid binding (GO:0003676), Molecular Function: zinc ion binding (GO:0008270)	Integrase, catalytic core (IPR001584), Zinc finger, CCHC-type (IPR001878), Ribonuclease H-like (IPR012337)
	Os11g0641500	4.52964	0.00318952	OsLAC23	Cupredoxin domain containing protein.	Biological Process: lignin catabolic process (GO:0046274), Biological Process: oxidation-reduction process (GO:0055114), Cellular Component: apoplast (GO:0048046), Molecular Function: copper ion binding (GO:0005507), Molecular Function: laccase activity (GO:0008471), Molecular Function: oxidoreductase activity (GO:0016491)	Multicopper oxidase, type 1 (IPR001117), Multicopper oxidase, copper-binding site (IPR002355), Cupredoxin (IPR008972), Multicopper oxidase, type 2 (IPR011706), Multicopper oxidase, type 3 (IPR011707), Laccase (IPR017761)
	Os05g0247800	4.43011	0.0206837	OsXIP	Glycoside hydrolase, family 18 protein.	Biological Process: carbohydrate metabolic process (GO:0005975), Molecular Function: catalytic activity (GO:0003824), Molecular Function: hydrolase activity, hydrolyzing O-glycosyl compounds (GO:0004553), Molecular Function: cation binding (GO:0043169)	Glycoside hydrolase, family 18, catalytic domain (IPR001223), Glycoside hydrolase, subgroup, catalytic domain (IPR013781), Glycoside hydrolase, superfamily (IPR017853)
	Os01g0795700	4.36473	0.0026266	-	Non-protein coding transcript.
	Os02g0546400	4.35583	0.0141453	-	Hypothetical protein.
	Os03g0282700	4.35261	0.0331659	mog-4	DEAD-like helicase, N-terminal domain containing protein.	Molecular Function: nucleic acid binding (GO:0003676), Molecular Function: helicase activity (GO:0004386), Molecular Function: ATP binding (GO:0005524)	Helicase, C-terminal (IPR001650), DEAD-like helicase (IPR014001)
	Os08g0156100	4.31431	0.0157203	-	Conserved hypothetical protein.
	Os07g0602000	4.25219	0.0265059	DHFR	Similar to NADPH HC toxin reductase (Fragment).	Biological Process: cellular metabolic process (GO:0044237), Molecular Function: nucleotide binding (GO:0000166), Molecular Function: catalytic activity (GO:0003824), Molecular Function: coenzyme binding (GO:0050662)	NAD-dependent epimerase/dehydratase (IPR001509), NAD(P)-binding domain (IPR016040)
	Os01g0155800	4.2223	0.0224197	-	Conserved hypothetical protein.
	Os02g0158900	4.21498	0.0320936	OsCBSX9	Similar to SNF4; cystathionine b-synthase domain containing protein OsCBSX9	Molecular Function: protein binding (GO:0005515)	Cystathionine beta-synthase, core (IPR000644)
	Os12g0132300	4.16661	0.024862	OsCML3, OsSTA271	Similar to Calmodulin (CaM).
	Os01g0386500	4.08119	0.0311672	OsRNAG	Conserved hypothetical protein.
	Os10g0525200	4.04335	0.0427909	-	Cytochrome P450 family protein.	Biological Process: oxidation-reduction process (GO:0055114), Molecular Function: iron ion binding (GO:0005506), Molecular Function: electron carrier activity (GO:0009055), Molecular Function: oxidoreductase activity, acting on paired donors, with incorporation or reduction of molecular oxygen (GO:0016705), Molecular Function: heme binding (GO:0020037)	Cytochrome P450 (IPR001128), Cytochrome P450, E-class, group I (IPR002401)
	Os07g0663900	4.01642	0.0226522	-	Similar to Oxidoreductase, short chain dehydrogenase/reductase family protein, expressed.	Biological Process: metabolic process (GO:0008152), Molecular Function: nucleotide binding (GO:0000166), Molecular Function: oxidoreductase activity (GO:0016491)	Short-chain dehydrogenase/reductase SDR (IPR002198), Glucose/ribitol dehydrogenase (IPR002347), NAD(P)-binding domain (IPR016040), Polyketide synthase/Fatty acid synthase, KR (IPR020842)
	Os04g0677200	3.99577	0.0421529	-	Similar to H0402C08.6 protein.	Molecular Function: protein binding (GO:0005515)	Leucine-rich repeat (IPR001611), Leucine-rich repeat, typical subtype (IPR003591)
	Os08g0546800	3.89311	0.0432416	OsHsfB2b, OsHsf-21, rHsf2, HSF2, HSF21	Similar to Heat stress transcription factor B-2b.	Biological Process: regulation of transcription, DNA-dependent (GO:0006355), Cellular Component: nucleus (GO:0005634), Molecular Function: sequence-specific DNA binding transcription factor activity (GO:0003700), Molecular Function: sequence-specific DNA binding (GO:0043565)	Heat shock factor (HSF)-type, DNA-binding (IPR000232), Winged helix-turn-helix transcription repressor DNA-binding (IPR011991)
	Os10g0507700	3.8589	0.0162038	-	Conserved hypothetical protein.
	Os03g0693800	3.82885	0.0259995	OsOxO2, OsGLP3-4	Similar to Oxalate oxidase 1 (EC 1.2.3.4) (Germin).	Cellular Component: apoplast (GO:0048046), Molecular Function: manganese ion binding (GO:0030145), Molecular Function: nutrient reservoir activity (GO:0045735)	Germin (IPR001929), Cupin 1 (IPR006045), Cupin, RmlC-type (IPR011051), RmlC-like jelly roll fold (IPR014710), Germin, manganese binding site (IPR019780)
	Os06g0319540	3.82058	0.0260738	-	Non-protein coding transcript.
	Os03g0266900	3.80739	0.00926413	OsHsp17.3	Low molecular mass heat shock protein Oshsp17.3.
	Os05g0437100	3.74837	0.0106365	OsERF105, AP2/EREBP50	Pathogenesis-related transcriptional factor and ERF domain containing protein.	Biological Process: regulation of transcription, DNA-dependent (GO:0006355), Molecular Function: DNA binding (GO:0003677), Molecular Function: sequence-specific DNA binding transcription factor activity (GO:0003700)	Pathogenesis-related transcriptional factor/ERF, DNA-binding (IPR001471), DNA-binding, integrase-type (IPR016177)
	Os01g0946600	3.73175	0.00447332	-	Conserved hypothetical protein; probable cellulase
	Os05g0104150	3.69834	0.021915	Ospgip2	Leucine-rich repeat (LRR) protein, Inhibitor of fungal polygalacturonase, Defence response	Molecular Function: protein binding (GO:0005515)	Leucine-rich repeat domain, L domain-like (IPR032675), Leucine-rich repeat-containing N-terminal, plant-type (IPR013210), Leucine-rich repeat (IPR001611)
	Os11g0702100	3.67673	0.00782778	-	Similar to Class III chitinase homologue (OsChib3H-h) (Fragment).	Biological Process: carbohydrate metabolic process (GO:0005975), Molecular Function: catalytic activity (GO:0003824), Molecular Function: hydrolase activity, hydrolyzing O-glycosyl compounds (GO:0004553), Molecular Function: cation binding (GO:0043169)	Glycoside hydrolase, family 18, catalytic domain (IPR001223), Glycoside hydrolase, subgroup, catalytic domain (IPR013781), Glycoside hydrolase, superfamily (IPR017853)
	Os07g0631200	3.65718	0.0219203	-	Zinc finger, RING/FYVE/PHD-type domain containing protein.	Molecular Function: protein binding (GO:0005515), Molecular Function: zinc ion binding (GO:0008270)	Zinc finger, RING-type (IPR001841), Zinc finger, RING/FYVE/PHD-type (IPR013083), Zinc finger, C3HC4 RING-type (IPR018957)
	Os11g0514400	3.64503	0.00297484	OsBDG1	Similar to BRASSINOSTEROID INSENSITIVE 1-associated receptor kinase 1.	Molecular Function: protein binding (GO:0005515)	Leucine-rich repeat (IPR001611), Leucine-rich repeat-containing N-terminal, type 2 (IPR013210)
	Os05g0404500	3.62921	0.019685	-	Hypothetical protein.
	Os12g0135500	3.5861	0.0258114	-	Similar to cDNA clone:006-207-G09, full insert sequence.	Biological Process: metabolic process (GO:0008152), Molecular Function: hydrolase activity (GO:0016787)	Alpha/beta hydrolase fold-3 (IPR013094)
	Os07g0680700	3.57347	0.0424728	-	Hypothetical protein.
	Os03g0182000	3.56426	0.0177084	-	Similar to flavin-dependent monooxygenase 1.	Biological Process: oxidation-reduction process (GO:0055114), Molecular Function: flavin-containing monooxygenase activity (GO:0004499), Molecular Function: flavin adenine dinucleotide binding (GO:0050660), Molecular Function: NADP binding (GO:0050661)	Flavin monooxygenase-like (IPR020946)
	Os09g0129800	3.52778	0.0166072	-	Conserved hypothetical protein.
	Os03g0365900	3.51746	0.0324039	OsGELP50	Similar to GDSL-like Lipase/Acylhydrolase family protein.	Biological Process: lipid metabolic process (GO:0006629), Molecular Function: hydrolase activity, acting on ester bonds (GO:0016788)	Lipase, GDSL (IPR001087)
	Os07g0516700	3.51686	0.0120153	-	Conserved hypothetical protein.
	Os10g0504900	3.48607	0.0248338	OsLTP2.9	Similar to Lipid transfer protein.	Biological Process: lipid transport (GO:0006869)	Plant lipid transfer protein/seed storage/trypsin-alpha amylase inhibitor (IPR003612), Plant lipid transfer protein/hydrophobic protein, helical domain (IPR013770), Bifunctional inhibitor/plant lipid transfer protein/seed storage (IPR016140)
	Os01g0276300	3.47362	0.0421896	OsEnS-4	Similar to Group 3 late embryogenesis abundant protein (Fragment).
	Os01g0799500	3.41498	0.00292033	TagI	Methyladenine glycosylase domain containing protein.	Biological Process: DNA repair (GO:0006281), Biological Process: base-excision repair (GO:0006284), Molecular Function: catalytic activity (GO:0003824), Molecular Function: DNA-3-methyladenine glycosylase I activity (GO:0008725)	Methyladenine glycosylase (IPR005019), DNA glycosylase (IPR011257)
	Os01g0348900	3.38708	0.0131373	OsSalT, OsJRL, Osl43, OsL43, OsMBL1,	Jacalin-related mannose-binding lectin, Salinity tolerance, Resistance to M. oryzae	Molecular Function: carbohydrate binding (GO:0030246)	Jacalin-like lectin domain superfamily (IPR036404), Jacalin-like lectin domain (IPR001229), Jacalin-like lectin domain, plant (IPR033734)
	Os01g0644200	3.38347	0.0377626	-	Similar to Little protein 1.
	Os11g0592000	3.3717	0.0109535	OsPR4c	Similar to Barwin.	Biological Process: defense response to bacterium (GO:0042742), Biological Process: defense response to fungus (GO:0050832)	Barwin (IPR001153), Barwin-related endoglucanase (IPR009009), Barwin-like endoglucanase (IPR014733), Barwin, conserved site (IPR018226)
	Os06g0248600	3.36075	0.0234779	-	Conserved hypothetical protein.
	Os03g0734300	3.32991	0.0128505	-	Similar to Proteinase inhibitor type II CEVI57 precursor.	Molecular Function: serine-type endopeptidase inhibitor activity (GO:0004867)	Proteinase inhibitor I20, Pin2 (IPR003465)
	Os03g0134500	3.29805	0.00985225	-	Cytochrome p450 (CYP78A9).	Biological Process: oxidation-reduction process (GO:0055114), Molecular Function: iron ion binding (GO:0005506), Molecular Function: electron carrier activity (GO:0009055), Molecular Function: oxidoreductase activity, acting on paired donors, with incorporation or reduction of molecular oxygen (GO:0016705), Molecular Function: heme binding (GO:0020037)	Cytochrome P450 (IPR001128), Cytochrome P450, E-class, group I (IPR002401), Cytochrome P450, conserved site (IPR017972)
	Os08g0334900	3.28782	0.0105898	-	Xyloglucan fucosyltransferase family protein.	Biological Process: cell wall biogenesis (GO:0042546), Cellular Component: membrane (GO:0016020), Molecular Function: galactoside 2-alpha-L-fucosyltransferase activity (GO:0008107)	Xyloglucan fucosyltransferase (IPR004938)
	Os04g0511200	3.28532	0.017006	EFA27	EFA27 for EF hand, abscisic acid, 27kD.		Caleosin (IPR007736)
	Os08g0156000	3.25255	0.0246704	-	Conserved hypothetical protein.
	Os03g0165050	3.24985	0.0281956	-	Hypothetical genes.
	Os04g0607450	3.17787	0.0279966	-	Non-protein coding transcript.
	Os09g0545999	3.07679	0.0470005	-	Hypothetical protein.
	Os06g0569500	3.0364	0.0281207	OsKO4, OsKOL4, OsKO2	Ent-kaurene oxidase, Diterpenoid phytoalexin biosynthesis	Biological Process: oxidation-reduction process (GO:0055114), Molecular Function: iron ion binding (GO:0005506), Molecular Function: oxidoreductase activity, acting on paired donors, with incorporation or reduction of molecular oxygen (GO:0016705), Molecular Function: heme binding (GO:0020037)	Cytochrome P450 (IPR001128), Cytochrome P450, E-class, group I (IPR002401), Cytochrome P450, conserved site (IPR017972)
	Os05g0515200	2.96056	0.0334698	-	Cytochrome P450 family protein.	Biological Process: oxidation-reduction process (GO:0055114), Molecular Function: iron ion binding (GO:0005506), Molecular Function: electron carrier activity (GO:0009055), Molecular Function: oxidoreductase activity, acting on paired donors, with incorporation or reduction of molecular oxygen (GO:0016705), Molecular Function: heme binding (GO:0020037)	Cytochrome P450 (IPR001128), Cytochrome P450, E-class, group I (IPR002401), Cytochrome P450, conserved site (IPR017972)
	Os04g0496950	2.929	0.00674047	-	Non-protein coding transcript.
	Os09g0129600	2.92638	0.0313808	-	Conserved hypothetical protein.
	Os01g0162500	2.90592	0.0240801	-	Leucine-rich repeat-containing N-terminal, type 2 domain containing protein.		Leucine-rich repeat-containing N-terminal, type 2 (IPR013210)
	Os12g0629600	2.90401	0.0187906	-	Thaumatin-like protein.		Thaumatin, pathogenesis-related (IPR001938), Thaumatin, conserved site (IPR017949)
	Os03g0693900	2.90303	0.019566	OsOxO3, OsGLP3-5, GLP3-5	Similar to Oxalate oxidase 1 (EC 1.2.3.4) (Germin).	Cellular Component: apoplast (GO:0048046), Molecular Function: manganese ion binding (GO:0030145), Molecular Function: nutrient reservoir activity (GO:0045735)	Germin (IPR001929), Cupin 1 (IPR006045), Cupin, RmlC-type (IPR011051), RmlC-like jelly roll fold (IPR014710), Germin, manganese binding site (IPR019780)
	Os03g0330200	2.87104	0.0294287	-	2,3-bisphosphoglycerate-independent phosphoglycerate mutase (EC 5.4.2.1) (Phosphoglyceromutase) (BPG-independent PGAM) (PGAM-I).	Biological Process: glucose catabolic process (GO:0006007), Biological Process: metabolic process (GO:0008152), Cellular Component: cytoplasm (GO:0005737), Molecular Function: catalytic activity (GO:0003824), Molecular Function: phosphoglycerate mutase activity (GO:0004619), Molecular Function: manganese ion binding (GO:0030145), Molecular Function: metal ion binding (GO:0046872)	Phosphoglycerate mutase, 2,3-bisphosphoglycerate-independent (IPR005995), Metalloenzyme (IPR006124), BPG-independent PGAM, N-terminal (IPR011258), Alkaline phosphatase-like, alpha/beta/alpha (IPR017849), Alkaline-phosphatase-like, core domain (IPR017850)
	Os01g0921000	2.82685	0.0455279	-	Nucleotide-diphospho-sugar transferase domain containing protein.		Nucleotide-diphospho-sugar transferase (IPR005069)
	Os02g0191600	2.82648	0.0431875	OsbZIP16, OsSTA51	Basic-leucine zipper (bZIP) transcription factor domain containing protein.	Biological Process: regulation of transcription, DNA-dependent (GO:0006355), Molecular Function: sequence-specific DNA binding transcription factor activity (GO:0003700), Molecular Function: sequence-specific DNA binding (GO:0043565), Molecular Function: protein dimerization activity (GO:0046983)	Basic-leucine zipper (bZIP) transcription factor (IPR004827), Basic leucine zipper (IPR011700)
	Os01g0946700	2.80164	0.0283614	OsGLN1	cellulase; Similar to Glucan endo-1,3-beta-glucosidase GV (EC 3.2.1.39) ((1->3)-beta-glucan endohydrolase GV) ((1->3)-beta-glucanase isoenzyme GV) (Beta-1,3- endoglucanase GV).	Biological Process: carbohydrate metabolic process (GO:0005975), Molecular Function: catalytic activity (GO:0003824), Molecular Function: hydrolase activity, hydrolyzing O-glycosyl compounds (GO:0004553), Molecular Function: cation binding (GO:0043169)	Glycoside hydrolase, family 17 (IPR000490), Glycoside hydrolase, subgroup, catalytic domain (IPR013781), Glycoside hydrolase, superfamily (IPR017853)
	Os06g0203000	2.78599	0.00748744	-	Hypothetical protein.
	Os03g0661600	2.70438	0.0396623	OsPR5	Similar to Alpha-amylase/trypsin inhibitor (Antifungal protein).		Thaumatin, pathogenesis-related (IPR001938), Thaumatin, conserved site (IPR017949)
	Os07g0585900	2.64657	0.015446	-	Hypothetical conserved gene.
	Os10g0535800	2.5622	0.0330593	-	Protein of unknown function Cys-rich domain containing protein.		Uncharacterised protein family Cys-rich (IPR006461)
	Os10g0490900	2.5508	0.0428827	-	Similar to Secretory protein.		Uncharacterised protein family, basic secretory protein (IPR007541)
	Os12g0616500	2.53089	0.0304385	OsCHX15	Similar to cation proton exchanger.	Biological Process: cation transport (GO:0006812), Biological Process: transmembrane transport (GO:0055085), Cellular Component: integral to membrane (GO:0016021), Molecular Function: solute:hydrogen antiporter activity (GO:0015299)	Cation/H+ exchanger (IPR006153)
	Os08g0168000	2.52771	0.0140306	OsTPS31, OsSTPS, OsTPS46, OsTPS10	Similar to Sesquiterpene synthase.	Biological Process: metabolic process (GO:0008152), Molecular Function: magnesium ion binding (GO:0000287), Molecular Function: lyase activity (GO:0016829)	Terpene synthase-like (IPR001906), Terpene synthase, metal-binding domain (IPR005630), Terpenoid cylases/protein prenyltransferase alpha-alpha toroid (IPR008930), Terpenoid synthase (IPR008949)
	Os08g0477100	2.52666	0.0470185	OspPLAIIepsilon	Similar to Latex allergen.	Biological Process: lipid metabolic process (GO:0006629), Biological Process: metabolic process (GO:0008152)	Patatin/Phospholipase A2-related (IPR002641), Acyl transferase/acyl hydrolase/lysophospholipase (IPR016035)
	Os03g0170100	2.46434	0.0234301	-	Conserved hypothetical protein.
	Os11g0599101	2.4596	0.0475262	-	Domain of unknown function DUF629 domain containing protein.	Molecular Function: binding (GO:0005488)	Domain of unknown function DUF629 (IPR006865), Tetratricopeptide-like helical (IPR011990)
	Os06g0570900	2.38145	0.0427998	OsbHLH030	Helix-loop-helix DNA-binding domain containing protein.		Helix-loop-helix DNA-binding (IPR011598)
	Os03g0642300	2.32214	0.046599	OsPIDb	Protein kinase-like domain containing protein.	Biological Process: protein phosphorylation (GO:0006468), Molecular Function: protein kinase activity (GO:0004672), Molecular Function: protein serine/threonine kinase activity (GO:0004674), Molecular Function: ATP binding (GO:0005524), Molecular Function: transferase activity, transferring phosphorus-containing groups (GO:0016772)	Protein kinase, catalytic domain (IPR000719), Serine/threonine-protein kinase, catalytic domain (IPR002290), Serine/threonine-protein kinase, active site (IPR008271), Protein kinase-like domain (IPR011009), Serine/threonine-protein kinase-like domain (IPR017442)
	Os01g0908301	2.15914	0.0213775	-	Non-protein coding transcript.
	Os02g0259900	2.10951	0.0290899	-	Conserved hypothetical protein.
	Os07g0522500	2.02658	0.0404925	OsABCG43, OsPDR5	Similar to PDR6 ABC transporter.	Cellular Component: membrane (GO:0016020), Molecular Function: ATP binding (GO:0005524), Molecular Function: ATPase activity (GO:0016887)	ABC transporter-like (IPR003439), ABC-2 type transporter (IPR013525)
	Os04g0372750	1.9795	0.0407227	-	Non-protein coding transcript.
	Os01g0646300	-1.84805	0.0442547	OsSLRL1, OsGAI, OsSLRL, OsGRAS-1	Similar to RGA2 protein.		Transcription factor GRAS (IPR005202)
	Os11g0114150	-1.96743	0.0480768	-	Protein of unknown function DUF641, plant domain containing protein.		Domain of unknown function DUF641, plant (IPR006943)
	Os05g0138000	-2.09144	0.0380884	-	Conserved hypothetical protein.
	Os05g0226900	-2.0928	0.029702	OsPRP1, PRP1, OsRePRP1.1	Proline-rich glycoprotein, ABA-dependent inhibition of root growth
	Os05g0113900	-2.15577	0.046972	-	Similar to Histone H2A.	Biological Process: nucleosome assembly (GO:0006334), Cellular Component: nucleosome (GO:0000786), Cellular Component: nucleus (GO:0005634), Molecular Function: DNA binding (GO:0003677)	Histone H2A (IPR002119), Histone core (IPR007125), Histone-fold (IPR009072)
	Os12g0210500	-2.26053	0.0475481	-	Conserved hypothetical protein.
	Os01g0918300	-2.31631	0.0173998	smt3, SMT3, OsSUMO1	Ubiquitin-like protein SMT3.	Molecular Function: protein binding (GO:0005515)	Ubiquitin (IPR000626), Ubiquitin supergroup (IPR019955), Small ubiquitin-related modifier, SUMO (IPR022617)
	Os12g0484900	-2.37982	0.0460589	OsGRF7	Similar to Growth-regulating factor 7.	Biological Process: regulation of transcription, DNA-dependent (GO:0006355), Cellular Component: nucleus (GO:0005634), Molecular Function: protein binding (GO:0005515), Molecular Function: ATP binding (GO:0005524), Molecular Function: hydrolase activity, acting on acid anhydrides, in phosphorus-containing anhydrides (GO:0016818)	WRC (IPR014977), Glutamine-Leucine-Glutamine, QLQ (IPR014978)
	Os04g0564600	-2.42815	0.0303463	-	Similar to HMG1 protein.	Molecular Function: DNA binding (GO:0003677), Molecular Function: protein binding (GO:0005515)	High mobility group, HMG1/HMG2 (IPR000910), High mobility group, superfamily (IPR009071)
	Os03g0243950	-2.4532	0.00643253	-	Hypothetical gene.
	Os01g0249300	-2.48251	0.0227135	-	Lg106-like family protein.		Endosulphine (IPR006760)
	Os05g0375466	-2.49783	0.0385027	-	Non-protein coding transcript.
	Os01g0288200	-2.55935	0.0412899	-	Conserved hypothetical protein.
	Os12g0264500	-2.56595	0.042834	-	Similar to CoA-thioester hydrolase CHY1 (3-hydroxyisobutyryl-coenzyme A hydrolase).	Biological Process: metabolic process (GO:0008152), Molecular Function: catalytic activity (GO:0003824)	Crotonase, core (IPR001753)
	Os12g0228300	-2.5735	0.0258393	-	Conserved hypothetical protein.
	Os04g0231800	-2.62552	0.0423022	-	Conserved hypothetical protein.
	Os03g0151201	-2.63758	0.0123492	-	Non-protein coding transcript.
	Os04g0540900	-2.75708	0.0285373	OsRLCK154, STRK1, OsSTRK1	Receptor-like cytoplasmic kinase, Salt tolerance, Oxidative stress tolerance	Biological Process: protein phosphorylation (GO:0006468), Molecular Function: protein kinase activity (GO:0004672), Molecular Function: ATP binding (GO:0005524)	Protein kinase-like domain superfamily (IPR011009), Protein kinase domain (IPR000719), Serine/threonine-protein kinase, active site (IPR008271)
	Os04g0546800	-2.75863	0.0105472	OsERF1, OsERF#093, OsERF093, OsERF93, AP2/EREBP#168, AP2/EREBP168	Pathogenesis-related transcriptional factor and ERF domain containing protein.	Biological Process: regulation of transcription, DNA-dependent (GO:0006355), Molecular Function: DNA binding (GO:0003677), Molecular Function: sequence-specific DNA binding transcription factor activity (GO:0003700)	Pathogenesis-related transcriptional factor/ERF, DNA-binding (IPR001471), DNA-binding, integrase-type (IPR016177)
	Os08g0414500	-2.8342	0.0477088	OsbHLH177, bHLH177	Hypothetical conserved gene.
	Os04g0128300	-2.91779	0.0366221	-	Conserved hypothetical protein.
	Os07g0528200	-2.93016	0.032445	-	Conserved hypothetical protein.
	Os05g0419800	-2.9943	0.017144	OsGELP67	Lipase, GDSL domain containing protein.	Biological Process: lipid metabolic process (GO:0006629), Molecular Function: hydrolase activity, acting on ester bonds (GO:0016788)	Lipase, GDSL (IPR001087)
	Os07g0145400	-3.10732	0.0106473	-	Protein kinase, core domain containing protein.	Biological Process: protein phosphorylation (GO:0006468), Molecular Function: protein kinase activity (GO:0004672), Molecular Function: protein binding (GO:0005515), Molecular Function: ATP binding (GO:0005524), Molecular Function: transferase activity, transferring phosphorus-containing groups (GO:0016772)	Protein kinase, catalytic domain (IPR000719), Serine-threonine/tyrosine-protein kinase (IPR001245), Leucine-rich repeat (IPR001611), Protein kinase-like domain (IPR011009), Leucine-rich repeat-containing N-terminal, type 2 (IPR013210)
	Os04g0535200	-3.19523	0.0125632	-	Peptidase A1 domain containing protein.
	Os01g0858350	-3.28594	0.00463576	-	Similar to cytochrome P450.	Biological Process: oxidation-reduction process (GO:0055114), Molecular Function: iron ion binding (GO:0005506), Molecular Function: electron carrier activity (GO:0009055), Molecular Function: oxidoreductase activity, acting on paired donors, with incorporation or reduction of molecular oxygen (GO:0016705), Molecular Function: heme binding (GO:0020037)	Cytochrome P450 (IPR001128), Cytochrome P450, E-class, group I (IPR002401)
	Os08g0168400	-3.32676	0.0280072	-	Similar to Sesquiterpene synthase.	Biological Process: metabolic process (GO:0008152), Molecular Function: magnesium ion binding (GO:0000287), Molecular Function: lyase activity (GO:0016829)	Terpene synthase-like (IPR001906), Terpene synthase, metal-binding domain (IPR005630), Terpenoid cylases/protein prenyltransferase alpha-alpha toroid (IPR008930), Terpenoid synthase (IPR008949)
	Os01g0356900	-3.34319	0.034976	-	Similar to Extensin-like protein.
	Os04g0689000	-3.35361	0.0381359	prx64	Similar to Peroxidase (EC 1.11.1.7).	Biological Process: response to oxidative stress (GO:0006979), Biological Process: oxidation-reduction process (GO:0055114), Molecular Function: peroxidase activity (GO:0004601), Molecular Function: heme binding (GO:0020037)	Plant peroxidase (IPR000823), Haem peroxidase, plant/fungal/bacterial (IPR002016), Haem peroxidase (IPR010255), Peroxidases heam-ligand binding site (IPR019793), Peroxidase, active site (IPR019794)
	Os10g0445900	-3.46807	0.0137809	-	Conserved hypothetical protein.
	Os12g0113900	-3.54278	0.00697371	-	Inorganic pyrophosphatase domain containing protein.		Domain of unknown function DUF641, plant (IPR006943)
	Os01g0954900	-3.57417	0.043777	-	Similar to Nucleoid DNA-binding-like protein.	Biological Process: proteolysis (GO:0006508), Molecular Function: aspartic-type endopeptidase activity (GO:0004190)	Peptidase A1 (IPR001461), Peptidase aspartic, catalytic (IPR009007), Peptidase aspartic (IPR021109)
	Os12g0282400	-3.57661	0.0374753	-	Conserved hypothetical protein.
	Os03g0738600	-3.60747	0.0156967	OsLOX-L2	Lipoxygenase, Seed germination and longevity	Biological Process: oxidation-reduction process (GO:0055114), Molecular Function: protein binding (GO:0005515), Molecular Function: oxidoreductase activity (GO:0016491), Molecular Function: oxidoreductase activity, acting on single donors with incorporation of molecular oxygen, incorporation of two atoms of oxygen (GO:0016702), Molecular Function: metal ion binding (GO:0046872)	Lipoxygenase (IPR000907), Lipoxygenase, plant (IPR001246), Lipase/lipooxygenase, PLAT/LH2 (IPR008976), PLAT/LH2 domain (IPR001024), Lipoxygenase, C-terminal (IPR013819), Lipoxygenase, domain 3 (IPR027433), Lipoxygenase, iron binding site (IPR020833), Lipoxygenase, conserved site (IPR020834)
	Os01g0311300	-3.60829	0.0111026	-	Similar to Sorbitol transporter.	Biological Process: transmembrane transport (GO:0055085), Cellular Component: integral to membrane (GO:0016021), Molecular Function: transmembrane transporter activity (GO:0022857)	General substrate transporter (IPR005828)
	Os06g0117101	-3.6235	0.0418539	-	Hypothetical gene.
	Os08g0178500	-3.74811	0.0318758	-	Similar to H0315F07.12 protein.		Protein of unknown function wound-induced (IPR022251)
	Os07g0179700	-3.75573	0.00828376	-	Hypothetical conserved gene.		Glucoamylase, putatuve (IPR004314)
	Os01g0201600	-3.75841	0.00164358	-	Virulence factor, pectin lyase fold family protein.
	Os02g0535901	-3.88079	0.0198431	OsFbox092, Os_F0704	Cyclin-like F-box domain containing protein.	Molecular Function: protein binding (GO:0005515)	F-box domain, cyclin-like (IPR001810), F-box domain, Skp2-like (IPR022364)
	Os03g0138200	-3.93349	0.0350716	OsCYP96B6	Cytochrome P450 family protein.	Biological Process: oxidation-reduction process (GO:0055114), Molecular Function: iron ion binding (GO:0005506), Molecular Function: electron carrier activity (GO:0009055), Molecular Function: oxidoreductase activity, acting on paired donors, with incorporation or reduction of molecular oxygen (GO:0016705), Molecular Function: heme binding (GO:0020037)	Cytochrome P450 (IPR001128), Cytochrome P450, E-class, group I (IPR002401), Cytochrome P450, conserved site (IPR017972)
	Os06g0659100	-3.95251	0.0449326	OsSPL10	Similar to Squamosa-promoter binding protein 1.	Cellular Component: nucleus (GO:0005634), Molecular Function: DNA binding (GO:0003677)	Transcription factor, SBP-box (IPR004333)
	Os07g0561800	-4.00933	0.0445802	-	Similar to carbohydrate transporter/ sugar porter.	Biological Process: transmembrane transport (GO:0055085), Cellular Component: integral to membrane (GO:0016021), Molecular Function: transmembrane transporter activity (GO:0022857)	General substrate transporter (IPR005828), Major facilitator superfamily domain, general substrate transporter (IPR016196)
	Os03g0403400	-4.04931	0.0108056	-	Six-bladed beta-propeller, TolB-like domain containing protein.	Molecular Function: protein binding (GO:0005515)	WD40-like Beta Propeller (IPR011659), WD40/YVTN repeat-like-containing domain (IPR015943)
	Os03g0229801	-4.11952	0.0238053	-	Conserved hypothetical protein.
	Os03g0231400	-4.15174	0.00109985	-	Hypothetical protein.
	Os01g0186600	-4.16904	0.0058272	-	Conserved hypothetical protein.
	Os12g0569200	-4.20766	0.000365342	-	Conserved hypothetical protein.
	Os11g0126400	-4.21565	0.0312815	-	Similar to GDA1/CD39 family protein.	Molecular Function: hydrolase activity (GO:0016787)	Nucleoside phosphatase GDA1/CD39 (IPR000407)
	Os08g0239900	-4.3103	0.00262271	-	Similar to Flavonol 4-sulfotransferase.	Molecular Function: sulfotransferase activity (GO:0008146)	Sulfotransferase domain (IPR000863)
	Os10g0208900	-4.37512	0.0283177	-	Hypothetical conserved gene.
	Os08g0551225	-4.71552	0.0106453	-	Hypothetical gene.
	Os01g0882800	-4.95382	0.0117274	OsAAP11E, AAP11E, OsAAP8, AAP8	Similar to Amino acid carrier (Fragment).		Amino acid transporter, transmembrane (IPR013057)
	Os04g0648950	-5.08043	0.00871586	-	Non-protein coding transcript.
	Os03g0245200	-5.08066	0.0293594	-	Protein of unknown function DUF1210 family protein.		Pollen Ole e 1 allergen/extensin (IPR006041)
	Os01g0178850	-5.5223	0.00755147	-	Similar to predicted protein.		DVL (IPR012552)
	Os05g0418600	-5.59314	0.0206985	-	Hypothetical conserved gene.
	Os01g0248701	-5.72916	4.70712e-05	-	Terpenoid synthase domain containing protein.	Biological Process: isoprenoid biosynthetic process (GO:0008299)	Polyprenyl synthetase (IPR000092), Terpenoid synthase (IPR008949), Polyprenyl synthetase-related (IPR017446)
	Os01g0525701	-5.8526	0.0440148	-	Similar to DVL4/RTFL17 (ROTUNDIFOLIA LIKE 17).		DVL (IPR012552)
	Os10g0468800	-5.86547	0.0492566	-	Hypothetical conserved gene.	Molecular Function: protein binding (GO:0005515)	Leucine-rich repeat (IPR001611), Leucine-rich repeat, typical subtype (IPR003591)
	Os04g0498900	-5.8703	0.0432885	-	Similar to N-acetyltransferase ESCO1.		Acyl-CoA N-acyltransferase (IPR016181)
	Os06g0725250	-6.07239	0.0122061	-	Hypothetical protein.
	Os11g0621825	-6.10096	0.0437009	-	Similar to Universal stress protein 1561.	Biological Process: response to stress (GO:0006950)	UspA (IPR006016), Rossmann-like alpha/beta/alpha sandwich fold (IPR014729)
	Os03g0733600	-6.57318	0.0109936	OsGIF3, GIF3, OsGIF1, GIF1, MKB3	Transcriptional cofactor, Ortholog of Arabidopsis ANGUSTIFOLIA3(AN3), Regulation of stem, leaf and grain size, Positive regulation of cell proliferation	Molecular Function: transcription coactivator activity (GO:0003713)	SS18 family (IPR007726)
	Os06g0201500	-6.63588	0.00875904	-	Hypothetical conserved gene.
	Os06g0725550	-6.71367	0.00114294	-	Hypothetical protein.
	Os09g0408300	-6.89816	0.0263425	-	Similar to Agenet domain containing protein.	Molecular Function: DNA binding (GO:0003677), Molecular Function: RNA binding (GO:0003723)	Bromo adjacent homology (BAH) domain (IPR001025), Agenet (IPR008395)
	Os01g0686300	-7.41574	0.00087895	-	UDP-glucuronosyl/UDP-glucosyltransferase family protein.	Biological Process: metabolic process (GO:0008152), Molecular Function: transferase activity, transferring hexosyl groups (GO:0016758)	UDP-glucuronosyl/UDP-glucosyltransferase (IPR002213)
	Os01g0693466	-7.98252	0.000305444	-	Hypothetical gene.
