# Supplementary material for: Understanding the early cold response mechanism in IR64 indica rice variety through comparative transcriptome analysis
Source: BMC Genomics. 2020 Jun 24;21:425. doi: 10.1186/s12864-020-06841-2 (PMC7315535; doi:10.1186/s12864-020-06841-2)
Supplement: Supplementary file 5 — Additional file 5. Differentially regulated gene list with DRE-core motif in 1 kb upstream of the transcription start site. [file 12864_2020_6841_MOESM5_ESM.xlsx]

## Sheet: DRE regulon genes
		LOCUS	Description	chromosome	log2FoldChange	pvalue	start	stop	site seq	# sites	GO	InterPro
	UPREGULATED	Os01t0135700-01	OsCML16; calmodulin-like protein 16; Calmodulin-like protein, Calcium signalling during abiotic stress, Promotion of root growth and drought tolerance	chr01	2.70106	0.00169292	793	798	GCCGAC	1	Molecular Function: calcium ion binding (GO:0005509)	EF-hand domain pair (IPR011992), EF-hand domain (IPR002048), EF-Hand 1, calcium-binding site (IPR018247)
		Os01t0155800-01	Conserved hypothetical protein.	chr01	4.2223	0.0224197	890	895	GCCGAC	1
		Os01t0162500-01	Leucine-rich repeat-containing N-terminal, type 2 domain containing protein.	chr01	2.90592	0.0240801	164	169	GCCGAC	1		Leucine-rich repeat-containing N-terminal, type 2 (IPR013210)
		Os01t0226666-00	Hypothetical protein.	chr01	3.46608	0.0142311	436	441	GCCGAC	1
		Os01t0246400-01	EARLY LIGHT INDUCIBLE PROTEIN; Similar to Low molecular mass early light-inducible protein HV90, chloroplast precursor (ELIP).	chr01	4.67163	0.00487387	898	903	GCCGAC	1		Chlorophyll A-B binding protein (IPR022796), Chlorophyll a/b binding protein domain (IPR023329)
		Os01t0276300-01	OsEnS-4; endosperm-specific gene 4; Similar to Group 3 late embryogenesis abundant protein (Fragment).	chr01	3.47362	0.0421896	454	459	ACCGAC	1
		Os01t0278000-00	OsVQ1; VQ motif-containing protein 1;VQ domain containing protein.	chr01	2.65673	0.0130721	68	73	ACCGAC	1		VQ (IPR008889)
		Os01t0283400-01	Conserved hypothetical protein.	chr01	6.14763	0.0023129	858	863	GCCGAC	1
		Os01t0314000-02	Protein of unknown function DUF3615 domain containing protein.	chr01	3.72285	0.0375242	299	304	GCCGAC	7		Protein of unknown function DUF3615 (IPR022059)
							305	310	GCCGAC
							426	431	GCCGAC
							498	503	GCCGAC
							552	557	GCCGAC
							693	698	GCCGAC
							855	860	ACCGAC
		Os01t0376600-00	Hypothetical conserved gene.	chr01	5.81516	0.000649296	474	479	GCCGAC	1
		Os01t0386500-01	Conserved hypothetical protein.	chr01	4.08119	0.0311672	191	196	GCCGAC	5
							717	722	GCCGAC
							829	834	GCCGAC
							854	859	GCCGAC
							951	956	ACCGAC
		Os01t0582600-01	Phospholipase A2, active site domain containing protein.	chr01	1.71224	0.0296514	400	405	GCCGAC	1
		Os01t0639600-01	Protein of unknown function DUF1645 family protein.	chr01	2.35249	0.0191899	630	635	ACCGAC	1		Protein of unknown function DUF1645 (IPR012442)
		Os01t0705200-01	OsLEA14; wsi18;Late embryogenesis abundant protein repeat containing protein.	chr01	3.60203	0.0183191	718	723	GCCGAC	1		Late embryogenesis abundant protein, LEA-3 (IPR004238)
		Os01t0739500-01	OsO3L5;OXIDATIVE STRESS 3-like 5, OXS3-like 5;Conserved hypothetical protein.	chr01	1.76768	0.037736	471	476	ACCGAC	1
		Os01t0740400-01	Protein of unknown function DUF1005 family protein.	chr01	2.63836	0.0166708	733	738	ACCGAC	1		Protein of unknown function DUF1005 (IPR010410)
		Os01t0793900-01	Conserved hypothetical protein.	chr01	2.29449	0.0303218	766	771	ACCGAC	1
		Os01t0864500-01	OsSDS1;salt and drought sensitive gene 1;Harpin-induced 1 domain containing protein.	chr01	3.06781	0.000218698	545	550	GCCGAC	1	Molecular Function: protein binding (GO:0005515)	Forkhead-associated (FHA) domain (IPR000253), Late embryogenesis abundant protein, LEA-14 (IPR004864)
		Os01t0905300-01	OsEXO70FX14;exocyst subunit EXO70 family protein FX14;Similar to Leucine zipper protein-like.	chr01	3.30316	0.000801691	598	603	ACCGAC	1
		Os01t0908301-01	Non-protein coding transcript.	chr01	2.15914	0.0213775	632	637	GCCGAC	2
							951	956	ACCGAC
		Os01t0949500-01	OsCML10; calmodulin-like protein 10; Similar to Calmodulin (CaM).	chr01	2.73283	0.00218535	47	52	ACCGAC	1	Molecular Function: calcium ion binding (GO:0005509)	Calcium-binding EF-hand (IPR002048), EF-hand-like domain (IPR011992), EF-Hand 1, calcium-binding site (IPR018247), EF-hand (IPR018248), EF-HAND 2 (IPR018249)
		Os01t0955050-00	Hypothetical gene.	chr01	5.03898	0.0333084	795	800	GCCGAC	1
		Os02t0191600-00	OsbZIP16, OsSTA51; b-ZIP transcription factor 16, Basic leucine zipper transcription factor OsbZIP16;Basic-leucine zipper (bZIP) transcription factor domain containing protein.	chr02	2.82648	0.0431875	817	822	GCCGAC	1	Biological Process: regulation of transcription, DNA-dependent (GO:0006355), Molecular Function: sequence-specific DNA binding transcription factor activity (GO:0003700), Molecular Function: sequence-specific DNA binding (GO:0043565), Molecular Function: protein dimerization activity (GO:0046983)	Basic-leucine zipper (bZIP) transcription factor (IPR004827), Basic leucine zipper (IPR011700)
		Os02t0546400-00	Hypothetical protein.	chr02	4.35583	0.0141453	50	55	GCCGAC	1
		Os02t0570500-01	Oscyp71Z6;Cytochrome P450 71Z6; Similar to Cytochrome P450 family protein, expressed.	chr02	2.65576	0.0463465	248	253	GCCGAC	2	Biological Process: oxidation-reduction process (GO:0055114), Molecular Function: iron ion binding (GO:0005506), Molecular Function: electron carrier activity (GO:0009055), Molecular Function: oxidoreductase activity, acting on paired donors, with incorporation or reduction of molecular oxygen (GO:0016705), Molecular Function: heme binding (GO:0020037)	Cytochrome P450 (IPR001128), Cytochrome P450, E-class, group I (IPR002401), Cytochrome P450, conserved site (IPR017972)
							958	963	GCCGAC
		Os02t0584800-01	Heavy metal transport/detoxification protein domain containing protein.	chr02	3.08251	0.00207121	300	305	GCCGAC	1	Biological Process: metal ion transport (GO:0030001), Molecular Function: metal ion binding (GO:0046872)	Heavy metal-associated domain, HMA (IPR006121)
		Os02t0638650-01	OsERF141; Pathogenesis-related transcriptional factor and ERF domain containing protein.	chr02	3.58528	0.01153	843	848	ACCGAC	1	Biological Process: regulation of transcription, DNA-dependent (GO:0006355), Molecular Function: DNA binding (GO:0003677), Molecular Function: sequence-specific DNA binding transcription factor activity (GO:0003700)	Pathogenesis-related transcriptional factor/ERF, DNA-binding (IPR001471), DNA-binding, integrase-type (IPR016177)
		Os02t0649300-01	Oshox24, OsHox24, OsSLI1; HD-ZIP I protein, Transcription activator, Stress response, Panicle development	chr02	4.21874	0.00668308	66	71	GCCGAC	1	Biological Process: regulation of transcription, DNA-templated (GO:0006355), Molecular Function: DNA binding (GO:0003677), Molecular Function: sequence-specific DNA binding transcription factor activity (GO:0003700), Molecular Function: sequence-specific DNA binding (GO:0043565)	Homeodomain-like (IPR009057), Homeobox domain (IPR001356), Leucine zipper, homeobox-associated (IPR003106), Helix-turn-helix motif (IPR000047), Homeobox, conserved site (IPR017970)
		Os02t0669100-01	OsLIP9, DHN1, DIP1, OsDip1, OsLEA23, OsDhn1, COR410;Dehydrin family protein.	chr02	2.55235	0.033235	20	25	GCCGAC	4	Biological Process: response to stress (GO:0006950), Biological Process: response to water (GO:0009415)	Dehydrin (IPR000167)
							31	36	ACCGAC
							744	749	GCCGAC
							818	823	GCCGAC
		Os02t0682300-01	DHS; DROUGHT HYPERSENSITIVE;RING-type E3 ligase, Negative regulation of cuticular wax biosynthesis, Drought stress response	chr02	2.25379	0.014079	939	944	GCCGAC	1		Zinc finger, RING/FYVE/PHD-type (IPR013083), Zinc finger, RING-type (IPR001841)
		Os02t0764700-01	DERF5, OsDERF5; Similar to Ethylene-responsive transcription factor 4 (Ethylene-responsive element binding factor 4) (Related to APETALA-2 protein 5) (EREBP-4) (AtERF4).	chr02	3.10903	0.00140557	976	981	ACCGAC	1	Biological Process: regulation of transcription, DNA-dependent (GO:0006355), Molecular Function: DNA binding (GO:0003677), Molecular Function: sequence-specific DNA binding transcription factor activity (GO:0003700)	Pathogenesis-related transcriptional factor/ERF, DNA-binding (IPR001471), DNA-binding, integrase-type (IPR016177)
		Os02t0789600-01	Similar to DEM2.	chr02	1.84738	0.0232351	923	928	ACCGAC	1	Molecular Function: protein binding (GO:0005515)	Vacuolar import/degradation, Vid27-related (IPR013863), WD40/YVTN repeat-like-containing domain (IPR015943)
		Os03t0162500-01	Protein of unknown function DUF506, plant family protein.	chr03	4.19426	0.00168266	117	122	GCCGAC	1		Protein of unknown function DUF506, plant (IPR006502)
		Os03t0165050-00	Hypothetical genes.	chr03	3.24985	0.0281956	416	421	ACCGAC	1
		Os03t0188500-01	OsAGP3; Arabinogalactan protein 3; Glutelin family protein.	chr03	3.07162	0.00124321	76	81	ACCGAC	3
							578	583	ACCGAC
							938	943	ACCGAC
		Os03t0218400-01	OsMST4; monosaccharide transporter 4; Similar to Hexose transporter.	chr03	2.32784	0.0376171	313	318	GCCGAC	1	Biological Process: transport (GO:0006810), Biological Process: transmembrane transport (GO:0055085), Cellular Component: membrane (GO:0016020), Cellular Component: integral to membrane (GO:0016021), Molecular Function: transporter activity (GO:0005215), Molecular Function: transmembrane transporter activity (GO:0022857), Molecular Function: substrate-specific transmembrane transporter activity (…	Sugar/inositol transporter (IPR003663), General substrate transporter (IPR005828), Sugar transporter, conserved site (IPR005829), Major facilitator superfamily domain, general substrate transporter (IPR016196), Major facilitator superfamily domain (IPR020846)
		Os03t0226200-01	HB2, OsNSHB2, GLB1b, OsPgb1.2; non-symbiotic hemoglobin 2, Non-legume hemoglobin, Phytogb1.2, phytoglobin 1.2Non-symbiotic hemoglobin 2 (rHb2) (ORYsa GLB1b).	chr03	4.74635	0.00184213	42	47	GCCGAC	4	Biological Process: oxygen transport (GO:0015671), Molecular Function: iron ion binding (GO:0005506), Molecular Function: oxygen binding (GO:0019825), Molecular Function: heme binding (GO:0020037)	Globin, subset (IPR000971), Leghaemoglobin (IPR001032), Globin-like (IPR009050), Globin, structural domain (IPR012292), Leghaemoglobin, iron-binding site (IPR019824)
							48	53	GCCGAC
							54	59	GCCGAC
							60	65	GCCGAC
		Os03t0241900-02	Similar to Senescence-associated protein 12.	chr03	1.93702	0.0156101	546	551	GCCGAC	1
		Os03t0268600-01	OsPP2C30, OsPP48; protein phosphatase 2C30, protein phosphatase 2C 30, protein phosphatase 48;Similar to Protein phosphatase type 2C.	chr03	3.26594	0.0320278	448	453	ACCGAC	1	Biological Process: protein dephosphorylation (GO:0006470), Cellular Component: protein serine/threonine phosphatase complex (GO:0008287), Molecular Function: catalytic activity (GO:0003824), Molecular Function: protein serine/threonine phosphatase activity (GO:0004722)	Protein phosphatase 2C, manganese/magnesium aspartate binding site (IPR000222), Protein phosphatase 2C-like (IPR001932), Protein phosphatase 2C (IPR015655)
		Os03t0292100-01	OsPP2C32, PP2C32, OsPP50; protein phosphatase 2C32, protein phosphatase 2C 32, protein phosphatase 50	chr03	2.16552	0.00573526	313	318	ACCGAC	1	Biological Process: protein dephosphorylation (GO:0006470), Cellular Component: protein serine/threonine phosphatase complex (GO:0008287), Molecular Function: catalytic activity (GO:0003824), Molecular Function: protein serine/threonine phosphatase activity (GO:0004722)	Protein phosphatase 2C, manganese/magnesium aspartate binding site (IPR000222), Protein phosphatase 2C-like (IPR001932), Protein phosphatase 2C (IPR015655)
		Os03t0296200-00	Conserved hypothetical protein.	chr03	3.69643	0.0202733	634	639	ACCGAC	5
							638	643	ACCGAC
							642	647	ACCGAC
							646	651	ACCGAC
							713	718	ACCGAC
		Os03t0365900-01	OsGELP50, OsGELP50a, OsGELP50b; GDSL esterase/lipase protein 50; Similar to GDSL-like Lipase/Acylhydrolase family protein.	chr03	3.51746	0.0324039	135	140	ACCGAC	1	Biological Process: lipid metabolic process (GO:0006629), Molecular Function: hydrolase activity, acting on ester bonds (GO:0016788)	Lipase, GDSL (IPR001087)
		Os03t0642300-00	OsPIDb, PIDb; PINOID b; Protein kinase-like domain containing protein.	chr03	2.32214	0.046599	59	64	ACCGAC	1	Biological Process: protein phosphorylation (GO:0006468), Molecular Function: protein kinase activity (GO:0004672), Molecular Function: protein serine/threonine kinase activity (GO:0004674), Molecular Function: ATP binding (GO:0005524), Molecular Function: transferase activity, transferring phosphorus-containing groups (GO:0016772)	Protein kinase, catalytic domain (IPR000719), Serine/threonine-protein kinase, catalytic domain (IPR002290), Serine/threonine-protein kinase, active site (IPR008271), Protein kinase-like domain (IPR011009), Serine/threonine-protein kinase-like domain (IPR017442)
		Os03t0663500-00	TLP, PR5;Thaumatin-like protein;Similar to Osmotin precursor.	chr03	6.19205	0.0201017	813	818	ACCGAC	1		Thaumatin, pathogenesis-related (IPR001938), Thaumatin, conserved site (IPR017949)
		Os03t0820400-01	ZFP 15;zinc finger protein ZFP15, ZOS3-22-C2H2 zinc finger protein;Similar to ZPT2-13.	chr03	3.27185	8.99981e-05	876	881	GCCGAC	2	Cellular Component: intracellular (GO:0005622), Molecular Function: zinc ion binding (GO:0008270)	Zinc finger, C2H2 (IPR007087), Zinc finger, C2H2-like (IPR015880)
							886	891	ACCGAC
		Os04t0372700-01	Similar to Quinone-oxidoreductase QR1 (Fragment).	chr04	1.79794	0.0318204	686	691	GCCGAC	2	Biological Process: oxidation-reduction process (GO:0055114), Molecular Function: zinc ion binding (GO:0008270), Molecular Function: oxidoreductase activity (GO:0016491)	Alcohol dehydrogenase superfamily, zinc-type (IPR002085), GroES-like (IPR011032), Alcohol dehydrogenase GroES-like (IPR013154)
							802	807	GCCGAC
		Os04t0376200-00	Conserved hypothetical protein.	chr04	2.1775	0.0333227	746	751	GCCGAC	3
							779	784	ACCGAC
							815	820	GCCGAC
		Os04t0398600-02	Similar to Pectin-glucuronyltransferase.	chr04	2.6338	0.0423434	605	610	ACCGAC	1	Cellular Component: membrane (GO:0016020)	Exostosin-like (IPR004263)
		Os04t0414500-01	OsFbox208, Os_F0775; F-box protein 208; Similar to H0622F05.2 protein.	chr04	2.15144	0.0243958	616	621	ACCGAC	2
							758	763	ACCGAC
		Os04t0415800-00	OsLTPd6, OsLtpV.2 non-specific lipid transfer protein d6, lipid transfer protein d6, type D non-specific lipid transfer protein 6	chr04	4.12007	0.012796	234	239	ACCGAC	2	Biological Process: lipid transport (GO:0006869)	Plant lipid transfer protein/seed storage/trypsin-alpha amylase inhibitor (IPR003612), Plant lipid transfer protein/hydrophobic protein, helical domain (IPR013770), Bifunctional inhibitor/plant lipid transfer protein/seed storage (IPR016140)
							852	857	GCCGAC
		Os04t0460400-00	Uncharacterised protein family UPF0497, trans-membrane plant subgroup domain containing protein.	chr04	7.60835	0.00795874	113	118	GCCGAC	1		Uncharacterised protein family UPF0497, trans-membrane plant subgroup (IPR006459), Uncharacterised protein family UPF0497, trans-membrane plant (IPR006702)
		Os04t0538900-00	OsGLYI5;glyoxalase I-5;Glyoxalase/bleomycin resistance protein/dioxygenase domain containing protein.	chr04	3.54169	0.0179937	975	980	GCCGAC	1
		Os04t0614500-01	Pyridoxal phosphate-dependent transferase, major region, subdomain 1 domain containing protein.	chr04	4.65188	0.0023271	773	778	ACCGAC	1	Molecular Function: catalytic activity (GO:0003824), Molecular Function: transaminase activity (GO:0008483), Molecular Function: pyridoxal phosphate binding (GO:0030170)	Aminotransferase class-III (IPR005814), Pyridoxal phosphate-dependent transferase, major region, subdomain 1 (IPR015421), Pyridoxal phosphate-dependent transferase, major region, subdomain 2 (IPR015422), Pyridoxal phosphate-dependent transferase, major domain (IPR015424)
		Os04t0677200-01	Similar to H0402C08.6 protein.	chr04	3.99577	0.0421529	866	871	GCCGAC	1	Molecular Function: protein binding (GO:0005515)	Leucine-rich repeat (IPR001611), Leucine-rich repeat, typical subtype (IPR003591)
		Os05t0380900-01	LRR domain containing; Similar to Polcalcin Jun o 2 (Calcium-binding pollen allergen Jun o 2).	chr05	3.04611	0.00402369	662	667	GCCGAC	2	Molecular Function: calcium ion binding (GO:0005509)	Calcium-binding EF-hand (IPR002048), EF-hand-like domain (IPR011992), EF-Hand 1, calcium-binding site (IPR018247), EF-hand (IPR018248), EF-HAND 2 (IPR018249)
							666	671	ACCGAC
		Os05t0399300-01	Cht2*, Cht2, RC7, OsChia1b, Chia1b Chitinase 2, Pathogenesis related (PR)-3 chitinase 2 ; Class I chitinase b, Chitinase-2(class I)	chr05	5.8748	0.000146755	905	910	GCCGAC	2	Biological Process: carbohydrate metabolic process (GO:0005975), Biological Process: chitin catabolic process (GO:0006032), Biological Process: cell wall macromolecule catabolic process (GO:0016998), Molecular Function: chitinase activity (GO:0004568)	Glycoside hydrolase, family 19, catalytic (IPR000726), Glycoside hydrolase, family 19 (IPR016283), Lysozyme-like domain (IPR023346)
							911	916	GCCGAC
		Os05t0404500-01	Hypothetical protein.	chr05	3.62921	0.019685	98	103	GCCGAC	1
		Os05t0460475-00	Similar to Histone H2B.11.	chr05	3.92797	0.0270058	985	990	ACCGAC	1	Biological Process: nucleosome assembly (GO:0006334), Cellular Component: nucleosome (GO:0000786), Cellular Component: nucleus (GO:0005634), Molecular Function: DNA binding (GO:0003677)	Histone H2B (IPR000558), Histone core (IPR007125), Histone-fold (IPR009072)
		Os05t0476700-01	OsPUB2;Arm repeat protein, plant U-box-containing protein 2, U-box protein 2;U-box E3ubiquitin ligase, Positive regulation of cold stress response	chr05	2.3115	0.00970445	704	709	GCCGAC	3	Biological Process: protein ubiquitination (GO:0016567), Molecular Function: ubiquitin-protein transferase activity (GO:0004842), Molecular Function: binding (GO:0005488), Molecular Function: protein binding (GO:0005515)	Zinc finger, RING/FYVE/PHD-type (IPR013083), U box domain (IPR003613), Armadillo-type fold (IPR016024), Armadillo-like helical (IPR011989), Armadillo (IPR000225)
							746	751	GCCGAC
							833	838	GCCGAC
		Os05t0494600-01	Os_F0757;Similar to Circadian clock coupling factor ZGT.	chr05	2.88641	0.0244385	931	936	GCCGAC	1		F-box domain, Skp2-like (IPR022364)
		Os05t0545400-01	Serine/threonine protein kinase domain containing protein.	chr05	3.69263	3.15483e-06	90	95	GCCGAC	1	Biological Process: protein phosphorylation (GO:0006468), Molecular Function: protein kinase activity (GO:0004672), Molecular Function: protein serine/threonine kinase activity (GO:0004674), Molecular Function: protein tyrosine kinase activity (GO:0004713), Molecular Function: ATP binding (GO:0005524), Molecular Function: transferase activity, transferring phosphorus-containing groups (GO:0016772)	Protein kinase, catalytic domain (IPR000719), Serine/threonine-protein kinase, catalytic domain (IPR002290), Serine/threonine-protein kinase, active site (IPR008271), Protein kinase-like domain (IPR011009), Serine/threonine-protein kinase-like domain (IPR017442), Tyrosine-protein kinase, catalytic domain (IPR020635)
		Os06t0133400-01	Conserved hypothetical protein.	chr06	1.78776	0.022155	474	479	ACCGAC	3
							615	620	GCCGAC
							751	756	ACCGAC
		Os06t0148300-01	Conserved hypothetical protein.	chr06	3.88297	0.00270349	252	257	GCCGAC	1
		Os06t0318800-01	OsAGP24; Arabinogalactan protein 24	chr06	2.95831	0.00961024	729	734	ACCGAC	1
		Os06t0549600-01	FAD-linked oxidase, FAD-binding, subdomain 2 domain containing protein.	chr06	4.84695	0.000830575	249	254	ACCGAC	1	Biological Process: oxidation-reduction process (GO:0055114), Molecular Function: catalytic activity (GO:0003824), Molecular Function: UDP-N-acetylmuramate dehydrogenase activity (GO:0008762), Molecular Function: oxidoreductase activity (GO:0016491), Molecular Function: oxidoreductase activity, acting on CH-OH group of donors (GO:0016614), Molecular Function: flavin adenine dinucleotide binding (…	FAD linked oxidase, N-terminal (IPR006094), Berberine/berberine-like (IPR012951), FAD-binding, type 2 (IPR016166), FAD-binding, type 2, subdomain 1 (IPR016167), FAD-linked oxidase, FAD-binding, subdomain 2 (IPR016168)
		Os06t0553001-00	Conserved hypothetical protein.	chr06	2.79169	0.0182479	17	22	GCCGAC	2
							922	927	GCCGAC
		Os06t0637400-01	OsCEP15, CEP15; C-TERMINALLY ENCODED PEPTIDE 15	chr06	2.71539	0.0384165	392	397	GCCGAC	1
		Os06t0683400-02	OsCCD1, CCD1; C-terminal centrin-like domain 1; Small calcium-binding protein with one EF-hand motif, Positive regulation of osmotic and salt tolerance	chr06	3.51621	3.47408e-05	717	722	GCCGAC	1	Molecular Function: calcium ion binding (GO:0005509)	EF-hand domain pair (IPR011992), EF-hand domain (IPR002048), EF-Hand 1, calcium-binding site (IPR018247)
		Os06t0687200-01	OsDIRP1; Oryza sativa Drought-Induced RING Protein 1; Putative RING E3 ubiquitin (Ub) ligase, Negative regulator of drought and salt stress responses, Positive factor of cold stress response	chr06	2.95709	0.0338605	675	680	ACCGAC	3		Zinc finger, RING/FYVE/PHD-type (IPR013083), Zinc finger, RING-type (IPR001841)
							932	937	ACCGAC
							940	945	ACCGAC
		Os06t0693800-00	Transcription factor IIS, N-terminal domain containing protein.	chr06	4.16806	0.0338705	163	168	GCCGAC	4	Biological Process: transcription, DNA-dependent (GO:0006351), Cellular Component: nucleus (GO:0005634), Molecular Function: DNA binding (GO:0003677)	Transcription factor IIS, N-terminal (IPR017923)
							318	323	GCCGAC
							486	491	GCCGAC
							615	620	GCCGAC
		Os07t0121100-01	Protein of unknown function DUF1719, Oryza sativa family protein.	chr07	5.12169	0.00536722	259	264	GCCGAC	1		Protein of unknown function DUF1719, Oryza sativa (IPR013181)
		Os07t0178700-01	Similar to Low molecular mass early light-inducible protein HV90, chloroplast precursor (ELIP).	chr07	8.04274	0.0288562	889	894	GCCGAC	1		Chlorophyll A-B binding protein (IPR022796), Chlorophyll a/b binding protein domain (IPR023329)
		Os07t0178800-01	Similar to Low molecular mass early light-inducible protein HV90, chloroplast precursor (ELIP).	chr07	6.05881	4.60907e-05	905	910	GCCGAC	1		Chlorophyll A-B binding protein (IPR022796), Chlorophyll a/b binding protein domain (IPR023329)
		Os07t0516700-01	Conserved hypothetical protein.	chr07	3.51686	0.0120153	595	600	GCCGAC	1
		Os07t0543700-01	Similar to Mov34/MPN/PAD-1 family protein.	chr07	8.24042	0.00307519	143	148	GCCGAC	2
							410	415	GCCGAC
		Os07t0589600-00	Conserved hypothetical protein.	chr07	2.42023	0.0135666	701	706	ACCGAC	1
		Os07t0631200-01	Zinc finger, RING/FYVE/PHD-type domain containing protein.	chr07	3.65718	0.0219203	803	808	ACCGAC	1	Molecular Function: protein binding (GO:0005515), Molecular Function: zinc ion binding (GO:0008270)	Zinc finger, RING-type (IPR001841), Zinc finger, RING/FYVE/PHD-type (IPR013083), Zinc finger, C3HC4 RING-type (IPR018957)
		Os07t0680600-01	Protein of unknown function DUF3133 domain containing protein.	chr07	2.86894	0.0241236	131	136	ACCGAC	1		Protein of unknown function DUF3133 (IPR021480)
		Os08t0293100-01	Conserved hypothetical protein.	chr08	1.92611	0.021876	120	125	ACCGAC	1
		Os08t0374600-00	OsRLCK253;Receptor-like Cytoplasmic Kinase 253;Similar to Receptor kinase-like protein.	chr08	2.8899	0.0430816	136	141	GCCGAC	1	Biological Process: protein phosphorylation (GO:0006468), Molecular Function: protein kinase activity (GO:0004672), Molecular Function: protein tyrosine kinase activity (GO:0004713), Molecular Function: ATP binding (GO:0005524), Molecular Function: transferase activity, transferring phosphorus-containing groups (GO:0016772)	Protein kinase, catalytic domain (IPR000719), Serine-threonine/tyrosine-protein kinase (IPR001245), Protein kinase-like domain (IPR011009), Tyrosine-protein kinase, catalytic domain (IPR020635)
		Os08t0402500-01	Protein of unknown function DUF761, plant domain containing protein.	chr08	2.28689	0.0131935	614	619	ACCGAC	1		Protein of unknown function DUF761, plant (IPR008480)
		Os08t0412800-01	Protein of unknown function DUF1262 family protein.	chr08	4.08743	0.00331117	705	710	ACCGAC	1		Protein of unknown function DUF1262 (IPR010683)
		Os08t0448100-01	Conserved hypothetical protein.	chr08	2.53057	0.00603079	863	868	ACCGAC	1
		Os08t0482700-01	OsUCL30; uclacyanin-like protein 30; Cupredoxin domain containing protein.	chr08	6.67548	0.00737874	74	79	GCCGAC	3	Molecular Function: copper ion binding (GO:0005507), Molecular Function: electron carrier activity (GO:0009055)	Plastocyanin-like (IPR003245), Cupredoxin (IPR008972)
							146	151	ACCGAC
							180	185	GCCGAC
		Os08t0529300-00	OsFbox463, Os_F0230; F-box protein 463; Hypothetical conserved gene.	chr08	5.58794	0.0140273	593	598	ACCGAC	1	Molecular Function: protein binding (GO:0005515)	F-box domain, cyclin-like (IPR001810), Galactose oxidase/kelch, beta-propeller (IPR011043), F-box domain, Skp2-like (IPR022364)
		Os08t0546800-01	Similar to Heat stress transcription factor B-2b.	chr08	3.89311	0.0432416	555	560	ACCGAC	1	Biological Process: regulation of transcription, DNA-dependent (GO:0006355), Cellular Component: nucleus (GO:0005634), Molecular Function: sequence-specific DNA binding transcription factor activity (GO:0003700), Molecular Function: sequence-specific DNA binding (GO:0043565)	Heat shock factor (HSF)-type, DNA-binding (IPR000232), Winged helix-turn-helix transcription repressor DNA-binding (IPR011991)
		Os09t0342000-01	OsFbox479, Os_F0399;F-box protein 479;Cyclin-like F-box domain containing protein.	chr09	3.44542	0.00904961	924	929	GCCGAC	1	Molecular Function: protein binding (GO:0005515)	F-box domain, cyclin-like (IPR001810), F-box domain, Skp2-like (IPR022364)
		Os09t0378700-00	OsPUB6; plant U-box-containing protein 6, U-box protein 6;Similar to ubiquitin-protein ligase.	chr09	2.70749	0.0121133	40	45	GCCGAC	1	Biological Process: protein ubiquitination (GO:0016567), Cellular Component: ubiquitin ligase complex (GO:0000151), Molecular Function: ubiquitin-protein ligase activity (GO:0004842), Molecular Function: binding (GO:0005488), Molecular Function: protein binding (GO:0005515)	Armadillo (IPR000225), U box domain (IPR003613), Armadillo-like helical (IPR011989), Zinc finger, RING/FYVE/PHD-type (IPR013083), Armadillo-type fold (IPR016024)
		Os09t0379900-02	Similar to Beta-glucan binding protein.	chr09	1.75476	0.0236659	626	631	GCCGAC	1
		Os09t0385700-01	OsSAP17; stress-associated protein 17;Zinc finger, AN1-type domain containing protein.	chr09	2.17869	0.0297871	800	805	GCCGAC	1	Molecular Function: zinc ion binding (GO:0008270)	Zinc finger, AN1-type (IPR000058)
		Os09t0457900-01	OsERF102; AP2/ERF transcription factor, Regulation of the internode elongation	chr09	4.88057	0.00031055	343	348	ACCGAC	1	Biological Process: regulation of transcription, DNA-templated (GO:0006355), Molecular Function: DNA binding (GO:0003677), Molecular Function: sequence-specific DNA binding transcription factor activity (GO:0003700)	DNA-binding domain (IPR016177), AP2/ERF domain (IPR001471)
		Os09t0522000-01	OsDREB1B;Dehydration-responsive element-binding protein 1B	chr09	5.08629	4.39863e-11	826	831	GCCGAC	1
		Os09t0522200-01	OsDREB1A; Dehydration-responsive element-binding protein 1A	chr09	2.60993	0.0136241	638	643	ACCGAC	1	Biological Process: regulation of transcription, DNA-dependent (GO:0006355), Molecular Function: DNA binding (GO:0003677), Molecular Function: sequence-specific DNA binding transcription factor activity (GO:0003700)	Pathogenesis-related transcriptional factor/ERF, DNA-binding (IPR001471), DNA-binding, integrase-type (IPR016177)
		Os10t0346300-01	OsLAC17; laccase 17; Cupredoxin domain containing protein.	chr10	4.95726	0.011907	868	873	GCCGAC	1	Biological Process: lignin catabolic process (GO:0046274), Biological Process: oxidation-reduction process (GO:0055114), Cellular Component: apoplast (GO:0048046), Molecular Function: copper ion binding (GO:0005507), Molecular Function: laccase activity (GO:0008471), Molecular Function: oxidoreductase activity (GO:0016491)	Multicopper oxidase, type 1 (IPR001117), Multicopper oxidase, copper-binding site (IPR002355), Cupredoxin (IPR008972), Multicopper oxidase, type 2 (IPR011706), Multicopper oxidase, type 3 (IPR011707), Laccase (IPR017761)
		Os10t0520100-00	OsFbox559, Os_F0572; F-box protein 559; Cyclin-like F-box domain containing protein.	chr10	3.20874	0.0255975	123	128	GCCGAC	1		Protein of unknown function DUF295 (IPR005174)
		Os10t0521000-01	OsTRE, OsTRE1; trehalase 1; Salt stress tolerance	chr10	3.70067	0.00514296	68	73	ACCGAC	2	Biological Process: trehalose metabolic process (GO:0005991), Molecular Function: catalytic activity (GO:0003824), Molecular Function: alpha,alpha-trehalase activity (GO:0004555)	Six-hairpin glycosidase superfamily (IPR008928), Six-hairpin glycosidase-like superfamily (IPR012341), Glycoside hydrolase, family 37 (IPR001661), Glycoside hydrolase, family 37, conserved site (IPR018232)
							823	828	GCCGAC
		Os10t0562900-01	DERF12; drought-responsive ethylene response factor 12	chr10	1.8381	0.029159	723	728	GCCGAC	1
		Os11t0213733-01	Conserved hypothetical protein.	chr11	3.23006	0.0169968	463	468	GCCGAC	1
		Os11t0454200-01	rab21, OsLEA28, OsRAB16D, OsRAB16b;Dehydrin Rab16B, RAB(RESPONSIVE TO ABA) GENE 16B, late embryogenesis abundant protein 28	chr11	3.69907	0.0479723	753	758	ACCGAC	1	Biological Process: response to stress (GO:0006950), Biological Process: response to water (GO:0009415)	Dehydrin (IPR000167), Dehydrin, conserved site (IPR030513)
		Os11t0495400-00	Similar to PHF5-like protein.	chr11	6.11182	0.000828683	829	834	ACCGAC	1		PHF5-like (IPR005345)
		Os11t0549680-01	Similar to Zinc knuckle family protein, expressed.	chr11	6.7022	0.0383382	136	141	ACCGAC	1	Molecular Function: nucleic acid binding (GO:0003676), Molecular Function: zinc ion binding (GO:0008270)	Zinc finger, CCHC-type (IPR001878), Zinc finger, CCHC retroviral-type (IPR013084)
		Os11t0573350-00	Similar to photoperiod responsive protein.	chr11	5.56931	0.00109305	852	857	GCCGAC	2
							925	930	GCCGAC
		Os11t0599101-01	Domain of unknown function DUF629 domain containing protein.	chr11	2.4596	0.0475262	391	396	GCCGAC	1	Molecular Function: binding (GO:0005488)	Domain of unknown function DUF629 (IPR006865), Tetratricopeptide-like helical (IPR011990)
		Os11t0701200-01	C00481; Glycoside hydrolase, family 18 protein.	chr11	5.70825	0.00193346	303	308	ACCGAC	1	Biological Process: carbohydrate metabolic process (GO:0005975), Molecular Function: catalytic activity (GO:0003824), Molecular Function: hydrolase activity, hydrolyzing O-glycosyl compounds (GO:0004553), Molecular Function: cation binding (GO:0043169)	Glycoside hydrolase, family 18, catalytic domain (IPR001223), Glycoside hydrolase, subgroup, catalytic domain (IPR013781), Glycoside hydrolase, superfamily (IPR017853)
		Os12t0135500-00	Abhydrolase_3 domain-containing protein	chr12	3.5861	0.0258114	102	107	GCCGAC	1	Biological Process: metabolic process (GO:0008152), Molecular Function: hydrolase activity (GO:0016787)	Alpha/beta hydrolase fold-3 (IPR013094)
		Os12t0187800-00	OsEnS-148; endosperm-specific gene 148	chr12	4.04908	0.0232139	650	655	ACCGAC	3
							667	672	ACCGAC
							768	773	GCCGAC
		Os12t0555200-01	RPR10b,OsPBZc, OsPR10b; pathogenesis-related gene 10b, pathogenesis-related protein PR-10b, PROBENAZOLE INDUCED PROTEIN1; PR-10b, PR10b, PBZ1, PBZ-1,	chr12	2.48122	0.0415387	586	591	GCCGAC	2	Biological Process: defense response (GO:0006952), Biological Process: response to biotic stimulus (GO:0009607)	Bet v I allergen (IPR000916), START-like domain (IPR023393)
							642	647	ACCGAC
	DOWNREGULATED	Os01t0130900-01	Conserved hypothetical protein.	chr01	-3.2544	0.0132748	138	143	GCCGAC	1
		Os01t0219300-01	Conserved hypothetical protein.	chr01	-2.86651	0.00275726	714	719	GCCGAC	1
		Os01t0525800-01	Similar to DVL5.	chr01	-4.265	6.11084e-05	259	264	GCCGAC	1		DVL (IPR012552)
		Os01t0646300-01	OsSLRL1, OsGRAS1, SLR1-like1, GRAS protein 1	chr01	-1.84805	0.0442547	995	1000	ACCGAC	1		Transcription factor GRAS (IPR005202)
		Os01t0705700-01	OsICE1, ICE1;Similar to Transcription factor ICE1 (Inducer of CBF expression 1) (Basic helix- loop-helix protein 116) (bHLH116) (AtbHLH116).	chr01	-3.72489	0.014291	899	904	GCCGAC	1		Helix-loop-helix DNA-binding (IPR011598)
		Os01t0918300-02	smt3, SMT3, OsSUMO1; small ubiquitin like modifier 1; Similar to Ubiquitin-like protein SMT3.	chr01	-2.31631	0.0173998	933	938	GCCGAC	1		Small ubiquitin-related modifier, SUMO (IPR022617)
		Os02t0535901-00	OsFbox092, OsFbox92; F-box protein 92;Cyclin-like F-box domain containing protein.	chr02	-3.88079	0.0198431	214	219	GCCGAC	3	Molecular Function: protein binding (GO:0005515)	F-box domain, cyclin-like (IPR001810), F-box domain, Skp2-like (IPR022364)
							705	710	GCCGAC
							966	971	GCCGAC
		Os03t0149800-01	Similar to RING-H2 finger protein ATL1D.	chr03	-2.17671	0.0476289	864	869	GCCGAC	1	Molecular Function: protein binding (GO:0005515), Molecular Function: zinc ion binding (GO:0008270)	Zinc finger, RING-type (IPR001841), Zinc finger, RING/FYVE/PHD-type (IPR013083), Zinc finger, RING-H2-type (IPR024766)
		Os03t0199500-01	Conserved hypothetical protein.	chr03	-2.8019	0.036262	524	529	ACCGAC	1
		Os03t0229801-01	Conserved hypothetical protein.	chr03	-4.11952	0.0238053	81	86	GCCGAC	1
		Os03t0245200-01	Protein of unknown function DUF1210 family protein.	chr03	-5.08066	0.0293594	35	40	ACCGAC	1		Pollen Ole e 1 allergen/extensin (IPR006041)
		Os03t0272900-02	DVL family protein.	chr03	-2.96875	0.00464306	240	245	ACCGAC	1
		Os03t0733600-01	OsGIF3, GIF3, OsGIF1; GRF1-interacting factor 3, Growth-regulating factor interacting factor 1;Transcriptional cofactor, Ortholog of Arabidopsis ANGUSTIFOLIA3(AN3), Regulation of stem, leaf and grain size, Positive regulation of cell proliferation	chr03	-6.57318	0.0109936	535	540	ACCGAC	1	Molecular Function: transcription coactivator activity (GO:0003713)	SS18 family (IPR007726)
		Os04t0419900-01	YK18;Similar to H0525E10.7 protein.	chr04	-2.29242	0.0353679	424	429	GCCGAC	1	Biological Process: protein phosphorylation (GO:0006468), Biological Process: recognition of pollen (GO:0048544), Molecular Function: protein kinase activity (GO:0004672), Molecular Function: protein serine/threonine kinase activity (GO:0004674), Molecular Function: ATP binding (GO:0005524), Molecular Function: sugar binding (GO:0005529), Molecular Function: transferase activity, transferring pho…	Protein kinase, catalytic domain (IPR000719), S-locus glycoprotein (IPR000858), Bulb-type lectin domain (IPR001480), Apple-like (IPR003609), Serine/threonine-protein kinase, active site (IPR008271), Protein kinase-like domain (IPR011009), PAN-2 domain (IPR013227), Protein kinase, ATP binding site (IPR017441), Serine/threonine-protein kinase-like domain (IPR017442), S-receptor-like serine/threonin…
		Os04t0498900-01	Similar to N-acetyltransferase ESCO1.	chr04	-5.8703	0.0432885	943	948	ACCGAC	1		Acyl-CoA N-acyltransferase (IPR016181)
		Os04t0502900-02	Similar to OSIGBa0112M24.3 protein.	chr04	-3.20988	0.00253664	930	935	GCCGAC	1	Molecular Function: calcium ion binding (GO:0005509)	EF-hand-like domain (IPR011992), EF-Hand 1, calcium-binding site (IPR018247), EF-HAND 2 (IPR018249)
		Os04t0579200-01	Zinc finger, RING/FYVE/PHD-type domain containing protein.	chr04	-2.07086	0.0353362	547	552	ACCGAC	1	Molecular Function: protein binding (GO:0005515), Molecular Function: zinc ion binding (GO:0008270)	Zinc finger, RING-type (IPR001841), Zinc finger, RING/FYVE/PHD-type (IPR013083), Zinc finger, C3HC4 RING-type (IPR018957)
		Os04t0586200-01	Similar to H0307D04.13 protein.	chr04	-3.16252	0.000830444	32	37	GCCGAC	1		Protein of unknown function DUF581 (IPR007650); Zf-FLZ_dom containing
		Os04t0628100-01	rubi3, UBQ3 rice polyubiquitin, poly-ubiquitin; Similar to Polyubiquitin.	chr04	-2.65048	0.014327	376	381	GCCGAC	2	Molecular Function: protein binding (GO:0005515)	Ubiquitin (IPR000626), Ubiquitin conserved site (IPR019954), Ubiquitin supergroup (IPR019955), Ubiquitin subgroup (IPR019956)
							784	789	GCCGAC
		Os05t0113900-01	Histone H2A.	chr05	-2.15577	0.046972	346	351	GCCGAC	1	Biological Process: nucleosome assembly (GO:0006334), Cellular Component: nucleosome (GO:0000786), Cellular Component: nucleus (GO:0005634), Molecular Function: DNA binding (GO:0003677)	Histone H2A (IPR002119), Histone core (IPR007125), Histone-fold (IPR009072)
		Os05t0375400-01	OsPR2, Gns1, OsEGL1; (1,3;1,4)-b-glucanase, (1,3;1,4)-beta-glucanase, pathogenesis-related gene 2, endo-(1,3;1,4)-beta-glucanase 1	chr05	-1.94109	0.0255008	425	430	ACCGAC	1	Biological Process: carbohydrate metabolic process (GO:0005975), Molecular Function: catalytic activity (GO:0003824), Molecular Function: hydrolase activity, hydrolyzing O-glycosyl compounds (GO:0004553), Molecular Function: cation binding (GO:0043169)	Glycoside hydrolase, family 17 (IPR000490), Glycoside hydrolase, subgroup, catalytic domain (IPR013781), Glycoside hydrolase, superfamily (IPR017853)
		Os06t0201500-00	Hypothetical conserved gene.	chr06	-6.63588	0.00875904	906	911	GCCGAC	1
		Os06t0661766-00	Hypothetical conserved gene.	chr06	-2.69247	0.0256654	720	725	GCCGAC	1
		Os06t0662200-01	OsbZIP52;b-ZIP transcription factor 52, rice seed b-Zipper 5;Negative regulator of cold and drought stress response	chr06	-2.42478	0.0147338	599	604	GCCGAC	1	Biological Process: regulation of transcription, DNA-templated (GO:0006355), Molecular Function: transcription factor activity, sequence-specific DNA binding (GO:0003700)	Basic-leucine zipper domain (IPR004827)
		Os07t0561800-02	Similar to carbohydrate transporter/ sugar porter.	chr07	-4.00933	0.0445802	82	87	GCCGAC	1
		Os07t0572400-01	Conserved hypothetical protein.	chr07	-2.66134	0.0013325	522	527	ACCGAC	2
							644	649	GCCGAC
		Os07t0684100-01	Similar to Thioredoxin-like 1.	chr07	-1.89157	0.0321008	799	804	ACCGAC	1
		Os08t0168400-00	Similar to Sesquiterpene synthase.	chr08	-3.32676	0.0280072	323	328	ACCGAC	1	Biological Process: metabolic process (GO:0008152), Molecular Function: magnesium ion binding (GO:0000287), Molecular Function: lyase activity (GO:0016829)	Terpene synthase-like (IPR001906), Terpene synthase, metal-binding domain (IPR005630), Terpenoid cylases/protein prenyltransferase alpha-alpha toroid (IPR008930), Terpenoid synthase (IPR008949)
		Os08t0414500-00	OsbHLH177, bHLH177; basic helix-loop-helix protein 177	chr08	-2.8342	0.0477088	164	169	GCCGAC	2
							747	752	GCCGAC
		Os08t0551225-01	Hypothetical gene.	chr08	-4.71552	0.0106453	209	214	GCCGAC	1
		Os10t0574400-01	Zinc finger, RING-type domain containing protein.	chr10	-3.1207	0.0135205	897	902	ACCGAC	1	Molecular Function: protein binding (GO:0005515), Molecular Function: zinc ion binding (GO:0008270)	Zinc finger, RING-type (IPR001841), Zinc finger, RING/FYVE/PHD-type (IPR013083), Zinc finger, RING-H2-type (IPR024766)
		Os11t0621825-00	Similar to Universal stress protein 1561.	chr11	-6.10096	0.0437009	986	991	GCCGAC	1	Biological Process: response to stress (GO:0006950)	UspA (IPR006016), Rossmann-like alpha/beta/alpha sandwich fold (IPR014729)
		Os11t0661000-02	Pentatricopeptide repeat domain containing protein.	chr11	-2.0732	0.0195365	679	684	ACCGAC	2	Molecular Function: binding (GO:0005488)	Pentatricopeptide repeat (IPR002885), Tetratricopeptide-like helical (IPR011990)
							683	688	ACCGAC
		Os12t0227400-01	Allyl alcohol dehydrogenase.	chr12	-3.76106	0.0222404	524	529	GCCGAC	1	Biological Process: oxidation-reduction process (GO:0055114), Molecular Function: nucleotide binding (GO:0000166), Molecular Function: zinc ion binding (GO:0008270), Molecular Function: oxidoreductase activity (GO:0016491)	Alcohol dehydrogenase superfamily, zinc-type (IPR002085), GroES-like (IPR011032), Alcohol dehydrogenase, C-terminal (IPR013149), NAD(P)-binding domain (IPR016040)
		Os12t0228300-01	Conserved hypothetical protein.	chr12	-2.5735	0.0258393	654	659	GCCGAC	1
		Os12t0264500-03	Conserved hypothetical protein.	chr12	-2.56595	0.042834	657	662	GCCGAC	1
