# Supplementary material for: Understanding the early cold response mechanism in IR64 indica rice variety through comparative transcriptome analysis
Source: BMC Genomics. 2020 Jun 24;21:425. doi: 10.1186/s12864-020-06841-2 (PMC7315535; doi:10.1186/s12864-020-06841-2)
Supplement: Supplementary file 7 — Additional file 7. Table containing sequences of primers used for qRT-PCR assays.) [file 12864_2020_6841_MOESM7_ESM.xlsx]

## Sheet: Sheet1
		Gene	Gene id	Primer Name	Primer Sequence (5'--3')
		OsDREB1b	Os09t0522000-01	OsDREB1b_F	CTCTGGAGCTACTAATC
				OsDREB1b_R	GGAATCACAAAAGGAGG
		OsMYB2	Os03t0315400-01	UO3g0315400F	TGCTCGTCAACTACATCGCC
				UO3g0315400R	TTGACGTCGCACTTGAGCTG
		OsDREB1a	Os09t0522200-01	UO9g0522200F	ACCTGTACTACGCGAGC
				UO9g0522200R	AGTAGTGTCCGTACAGTACC
		OsHOX24	Os02t0649300-01	UO2g0649300F	CCTCGCAGACCAGGTGG
				UO2g0649300R	ACCATTGGCCATATCTCCCACAG
		OsLEA14	Os01t0705200-01	UO1g0705200F	CGTGCTCCAGCAGGCAG
				UO1g0705200R	ACACGTCGAAGTCGAGCTG
		OsRAB16	Os01t0702500-01	UO1g0702500F	TCCAGCTCCAGCTCGTCG
				UO1g0702500R	TCCACGATGCCCTTCTTCTC
		OsPP2C1	Os09t0325700-01	UO9g0325700F	TCGGACTTCGACGAGTGCC
				UO9g0325700R	AGATCGACGACGACGACAGAG
		ZFP182	Os03t0820300-01	UO3g0820300F	ACAAGGCGATCAGGCTGC
				UO3g0820300R	ACCAGCGGTAACTAGGCGAAC
		OsMYB4	Os04t0517100-01	UO4g0517100F	TCCGCTCTGAATTCTGTGCTACG
				UO4g0517100R	TTCTTCGCGCTCTTCGGCTTC
		ONAC039	Os03t0327100-01	UO3g0327100F	ATCCGGAGGTACTGCAAGGC
				UO3g0327100R	TTCCAGAAGTCGTCGAGGC
		ONAC077	Os12t0123800-01	UO12g012380F	AGCAGCTACTACAACTTGCAGC
				UO12g012380R	TCAGAACGCAGCAGCATGC
		OsCML31	Os01t0955100-01	UO1g0955100F	TGCAGGTTCGATCTCAAC
				UO1g0955100R	GTATATACACGACACGCTGC
		OsCIPK7	Os03t0634400-01	UO3g0634400F	AGCTCGGCTACTTCATGGTG
				UO3g0634400R	ATCGCAGCCATGCCATGC
		OsLAC28	Os12t0257600-00	UO12g025760F	TCGCCAATAACCCTGGGATG
				UO12g025760R	TTAACAGCGTGGCAGATCG
		ERD15	Os03t0353400-02	UO3g0353400F	ACCTCGTCAAGACCACCG
				UO3g0353400R	TCAGTCGGTACCAGTCTTG
		UDP-glucuronosyl	Os01t0686300-01	DO1g0686300F	TCCTGTCCGTGTACTACCAC
				DO1g0686300R	TCATGCTGCCGAGATCCC
		N-acetyltransferase ESCO1	Os04t0498900-01	DO4g0498900F	TCGGAACAGCAAGGTCCAG
				DO4g0498900R	TCATGCCGTTTCAGGACTTCC
		OsSDS	Os03t0225200-01	DO3g0225200F	GTTCTATCTGAAGGCTGCG
				DO3g0225200R	AGGCATTCAGGCAGATCATC
		Protein kinase	Os07t0145400-01	DO7g0145400F	GCGAGCTTTTTGTACGATCG
				DO7g0145400R	AGGTCGAGGATCTGCTCAAC
		OsSTRK1	Os04t0540900-01	DO4g0540900F	AGGAAGGGAGCTGCAAGAAC
				DO4g0540900R	AGCACACCTTCATCTCGTTCG
		OsGRF7	Os12t0484900-01	DO12g048490F	CCTTGGCTACTAACAGGATG
				DO12g048490R	GGAATGGATATCGACAGCTG
		OsPRP1	Os05t0226900-01	DO5g0226900F	AGTGCCACACCCTGAACC
				DO5g0226900R	TGGAATGGGCTTCGGCTTCG
		OsbHLH155	Os06t0724800-01	DO6g0724800F	TCTTGATGTGGTTGAGCCC
				DO6g0724800R	TTGCTGATCTTGGGCACC
		OsSLRL1	Os01t0646300-01	DO1g0646300F	AGCACGCCTTCCTCTACC
				DO1g0646300R	CGAGGGCTTGGATCAAGG
		Lg106-like	Os01t0249300-01	DO1g0249300F	CATTGGGCAATTTTCCTCAGC
				DO1g0249300R	TTGAGCTGAGGGCATGGAG
		OsActin1	Os03t0718100-01	OsAct1_expF	CTGCGGGTATCCATGAGACT
				OsAct1_expR	GCAATGCCAGGGAACATAGT
		OsUBQ5	Os01t0328400-01	OsUBQ5_expF	AGAAGACGTACACCAAGCCC
				OsUBQ5_expR	TACGCCTAAGCCTGCTGG
		Quinone-oxidoreductase QR1	Os04t0372700-01	UO4g372700F	TCTCTCGATTCCCCACCATG
				UO4g372700R	TCCTGCAACATCGGTCACTG
		OsFbox208	Os04t0414500-01	UO4g414500F	AACATCAGCGAGGTCAGC
				UO4g414500R	ATGGATGATAAGCACCTGGC
		OsCht2	Os05t0399300-01	UO5g399300F	CCATCCAACTCTCCTTCAAC
				UO5g399300R	TGACGATGTTGGTGATCACG
		TF_IIS	Os06t0693800-00	UO6g693800F	TCACGCTGGAGCTGGTTC
				UO6g693800R	AAGGATCTTGGCGTGATGG
		Mov34/MPN/PAD1	Os07t0543700-01	UO7g543700F	AGAGAAGTGCAGCCGATGG
				UO7g543700R	AGCCTTCATGCGTCGAAG
		OsCML16	Os01t0135700-01	UO1g135700F	AGATGATGTGCCGTGATGC
				UO1g135700R	TCAGCAGATCGGTGTACAC
		OsO3L5	Os01t0739500-01	UO1g739500F	CACAACTCCCTGTCAAGAAAG
				UO1g739500R	TGACAAGCTTCCTGGTTCC
		TLP/PR5	Os03t0663500-00	UO3g663500F	ACGGTGTTCAAGCAGGAC
				UO3g663500R	AAGTCATCGTCCCTCATGG
		PP transferase	Os04t0614500-01	UO4g614500F	ATCCCTGCTCATGTCAAGC
				UO4g614500R	ACCGTATATGCTCACCAGTCC
		OsERF102	Os09t0457900-01	UO9g457900F	AGAGCAGATGACTCCGACTC
				UO9g457900R	AATGGCGGGAACCAGGTG
		FAD linked oxidase	Os06t0549600-01	UO6g549600F	ACTGGATCAAGAACGTGC
				UO6g549600R	TCGATCACTACTTGGTGGAG
		OsCCD1	Os06t0683400-02	UO6g683400F	TCAGCGAGATGGAGTTCTGC
				UO6g683400R	ACCAATGAGCAGTGCCCTTG
		Early light inducible protein	Os07t0178800-01	UO7g178800F	TGTTGCGCTCGTCGTCAGG
				UO7g178800R	AACGCCAGCACGTCCCAC
		OsFbox463	Os08t0529300-00	UO8g529300F	TGCTCATGACCACCGTGTAC
				UO8g529300R	ATCGACAGAGCAGCAAGC
		Pectin-glucuronyltransferase	Os04t0398600-02	UO4g398600F	AATGCTGGACTTCTAACCAG
				UO4g398600R	ATCATCCATGGCCTCTCTC
		OsSAP17	Os09t0385700-01	UO9g385700F	TCACGTTCTCCAACACGAGC
				UO9g385700R	ACCGTGGCGTGACAAGTC
		OsTRE1	Os10t0521000-01	UO10g521000F	ACACAGGGCAACAATGGGA
				UO10g521000R	ACCAACCAAAACCAGTCTGG
		OsEXO70FX14	Os01t0905300-01	UO1g905300F	TCCATGGTTGATCTGAGCTG
				UO1g905300R	AGATGCTGTTCTTCGCGATGG
		RINGE3 ligase DHS	Os02t0682300-01	UO2g682300F	ATCAATATTTGGCCCGCGC
				UO2g682300R	AGCTGGATAATCCTCGGCAG
		DUF1719	Os07t0121100-01	UO7g121100F	TCATGCTGTGAAGGCGACC
				UO7g121100R	AAGCGCAGTAGAGGAGCTG
